# Supplementary material for: Pre-pregnancy obesity, not gestational weight gain, is a high-risk factor for pre-eclampsia: a retrospective study in Bengbu, China
Source: PeerJ. 2026 May 14;14:e21216. doi: 10.7717/peerj.21216 (PMC13180346; doi:10.7717/peerj.21216)
Supplement: Supplemental Information 1 — The weight indicators of 2,153 pregnant women and their association with preeclampsia. [file peerj-14-21216-s001.xlsx]

## Sheet: original data
group	height	Pre-pregnancy weight	Weight at delivery	weight gain	BMI before pregnancy	BMI at the time of delivery	∆BMI	preeclampsia
underweight	1.75	42	58	16	13.7143	18.9388	5.22449	preeclampsia
underweight	1.75	45	60	15	14.6939	19.5918	4.89796	preeclampsia
underweight	1.73	45	65	20	15.0356	21.7181	6.68248	no preeclampsia
underweight	1.6	40	54	14	15.625	21.0937	5.46875	no preeclampsia
underweight	1.65	43	57	14	15.7943	20.9366	5.14233	no preeclampsia
underweight	1.68	45	64	19	15.9439	22.6757	6.73186	no preeclampsia
underweight	1.58	40	50	10	16.0231	20.0288	4.00577	no preeclampsia
underweight	1.58	40	65	25	16.0231	26.0375	10.0144	no preeclampsia
underweight	1.63	43	68	25	16.1843	25.5937	9.40946	no preeclampsia
underweight	1.59	41	54	13	16.2177	21.3599	5.1422	no preeclampsia
underweight	1.55	39	57	18	16.2331	23.7253	7.4922	no preeclampsia
underweight	1.7	47	63	16	16.263	21.7993	5.53633	no preeclampsia
underweight	1.68	46	61	15	16.2982	21.6128	5.31463	no preeclampsia
underweight	1.64	44	62	18	16.3593	23.0518	6.69244	no preeclampsia
underweight	1.64	44	65	21	16.3593	24.1672	7.80785	no preeclampsia
underweight	1.62	43	63	20	16.3847	24.0055	7.62079	no preeclampsia
underweight	1.58	41	51	10	16.4237	20.4294	4.00577	no preeclampsia
underweight	1.58	41	55	14	16.4237	22.0317	5.60808	no preeclampsia
underweight	1.58	41	56	15	16.4237	22.4323	6.00865	no preeclampsia
underweight	1.67	46	61	15	16.494	21.8724	5.37846	no preeclampsia
underweight	1.65	45	55	10	16.5289	20.202	3.67309	no preeclampsia
underweight	1.65	45	60	15	16.5289	22.0386	5.50964	no preeclampsia
underweight	1.65	45	63	18	16.5289	23.1405	6.61157	no preeclampsia
underweight	1.63	44	57	13	16.5607	21.4536	4.89292	no preeclampsia
underweight	1.63	44	59	15	16.5607	22.2063	5.64568	no preeclampsia
underweight	1.63	44	59	15	16.5607	22.2063	5.64568	no preeclampsia
underweight	1.75	51	66	15	16.6531	21.551	4.89796	no preeclampsia
underweight	1.66	46	66	20	16.6933	23.9512	7.25795	no preeclampsia
underweight	1.73	50	59	9	16.7062	19.7133	3.00712	no preeclampsia
underweight	1.62	44	61	17	16.7657	23.2434	6.47767	no preeclampsia
underweight	1.6	43	55	12	16.7969	21.4844	4.6875	no preeclampsia
underweight	1.6	43	59	16	16.7969	23.0469	6.25	no preeclampsia
underweight	1.6	43	59	16	16.7969	23.0469	6.25	no preeclampsia
underweight	1.6	43	63	20	16.7969	24.6094	7.8125	no preeclampsia
underweight	1.58	42	57	15	16.8242	22.8329	6.00865	no preeclampsia
underweight	1.67	47	64	17	16.8525	22.9481	6.09559	no preeclampsia
underweight	1.65	46	56	10	16.8962	20.5693	3.67309	no preeclampsia
underweight	1.7	49	62	13	16.955	21.4533	4.49827	no preeclampsia
underweight	1.7	49	65	16	16.955	22.4913	5.53633	no preeclampsia
underweight	1.7	49	66	17	16.955	22.8374	5.88235	no preeclampsia
underweight	1.61	44	55	11	16.9747	21.2183	4.24366	no preeclampsia
underweight	1.68	48	68	20	17.0068	24.093	7.08617	no preeclampsia
underweight	1.59	43	58	15	17.0088	22.9421	5.93331	no preeclampsia
underweight	1.57	42	63	21	17.0392	25.5588	8.51962	no preeclampsia
underweight	1.66	47	61	14	17.0562	22.1367	5.08056	no preeclampsia
underweight	1.55	41	58	17	17.0656	24.1415	7.07596	no preeclampsia
underweight	1.64	46	61	15	17.1029	22.68	5.57704	no preeclampsia
underweight	1.62	45	55	10	17.1468	20.9572	3.81039	no preeclampsia
underweight	1.62	45	65	20	17.1468	24.7676	7.62079	no preeclampsia
underweight	1.6	44	55	11	17.1875	21.4844	4.29688	no preeclampsia
underweight	1.6	44	55	11	17.1875	21.4844	4.29688	no preeclampsia
underweight	1.6	44	59	15	17.1875	23.0469	5.85938	no preeclampsia
underweight	1.67	48	73	25	17.2111	26.1752	8.96411	severe preeclampsia
underweight	1.58	43	53	10	17.2248	21.2306	4.00577	no preeclampsia
underweight	1.58	43	57	14	17.2248	22.8329	5.60808	no preeclampsia
underweight	1.58	43	57	14	17.2248	22.8329	5.60808	no preeclampsia
underweight	1.58	43	60	17	17.2248	24.0346	6.80981	no preeclampsia
underweight	1.58	43	68	25	17.2248	27.2392	10.0144	no preeclampsia
underweight	1.72	51	72	21	17.239	24.3375	7.09843	no preeclampsia
underweight	1.65	47	52	5	17.2635	19.1001	1.83655	no preeclampsia
underweight	1.7	50	65	15	17.301	22.4913	5.19031	no preeclampsia
underweight	1.7	50	70	20	17.301	24.2215	6.92042	no preeclampsia
underweight	1.63	46	59	13	17.3134	22.2063	4.89292	no preeclampsia
underweight	1.61	45	60	15	17.3604	23.1473	5.78681	no preeclampsia
underweight	1.61	45	65	20	17.3604	25.0762	7.71575	no preeclampsia
underweight	1.68	49	65	16	17.3611	23.03	5.66893	no preeclampsia
underweight	1.68	49	70	21	17.3611	24.8016	7.44048	no preeclampsia
underweight	1.66	48	64	16	17.4191	23.2254	5.80636	no preeclampsia
underweight	1.76	54	66	12	17.4329	21.3068	3.87397	no preeclampsia
underweight	1.64	47	61	14	17.4747	22.68	5.20523	no preeclampsia
underweight	1.64	47	63	16	17.4747	23.4236	5.94884	no preeclampsia
underweight	1.64	47	67	20	17.4747	24.9108	7.43605	no preeclampsia
underweight	1.69	50	70	20	17.5064	24.5089	7.00256	no preeclampsia
underweight	1.62	46	59	13	17.5278	22.4813	4.95351	no preeclampsia
underweight	1.67	49	69	20	17.5697	24.7409	7.17129	no preeclampsia
underweight	1.6	45	57	12	17.5781	22.2656	4.6875	no preeclampsia
underweight	1.6	45	63	18	17.5781	24.6094	7.03125	no preeclampsia
underweight	1.58	44	58	14	17.6254	23.2335	5.60808	no preeclampsia
underweight	1.58	44	62	18	17.6254	24.8358	7.21038	no preeclampsia
underweight	1.58	44	64	20	17.6254	25.6369	8.01154	no preeclampsia
underweight	1.65	48	51	3	17.6309	18.7328	1.10193	no preeclampsia
underweight	1.65	48	63	15	17.6309	23.1405	5.50964	no preeclampsia
underweight	1.65	48	64	16	17.6309	23.5078	5.87695	no preeclampsia
underweight	1.65	48	65	17	17.6309	23.8751	6.24426	no preeclampsia
underweight	1.65	48	68	20	17.6309	24.977	7.34619	no preeclampsia
underweight	1.65	48	68	20	17.6309	24.977	7.34619	no preeclampsia
underweight	1.7	51	58	7	17.6471	20.0692	2.42215	no preeclampsia
underweight	1.7	51	65	14	17.6471	22.4913	4.84429	no preeclampsia
underweight	1.7	51	67	16	17.6471	23.1834	5.53633	no preeclampsia
underweight	1.63	47	57	10	17.6898	21.4536	3.76378	no preeclampsia
underweight	1.63	47	63	16	17.6898	23.7118	6.02206	no preeclampsia
underweight	1.63	47	68	21	17.6898	25.5937	7.90395	no preeclampsia
underweight	1.68	50	64	14	17.7154	22.6757	4.96032	no preeclampsia
underweight	1.68	50	68	18	17.7154	24.093	6.37755	no preeclampsia
underweight	1.68	50	70	20	17.7154	24.8016	7.08617	no preeclampsia
underweight	1.68	50	70	20	17.7154	24.8016	7.08617	no preeclampsia
underweight	1.68	50	73	23	17.7154	25.8645	8.14909	no preeclampsia
underweight	1.68	50	75	25	17.7154	26.5731	8.85771	no preeclampsia
underweight	1.52	41	54	13	17.7458	23.3726	5.62673	no preeclampsia
underweight	1.66	49	64	15	17.782	23.2254	5.44346	no preeclampsia
underweight	1.66	49	67	18	17.782	24.3141	6.53215	no preeclampsia
underweight	1.66	49	75	26	17.782	27.2173	9.43533	no preeclampsia
underweight	1.71	52	63	11	17.7832	21.5451	3.76184	no preeclampsia
underweight	1.59	45	62	17	17.7999	24.5243	6.72442	no preeclampsia
underweight	1.59	45	62	17	17.7999	24.5243	6.72442	no preeclampsia
underweight	1.64	48	68	20	17.8465	25.2826	7.43605	no preeclampsia
underweight	1.77	56	72	16	17.8748	22.9819	5.10709	no preeclampsia
underweight	1.55	43	55	12	17.898	22.8928	4.9948	no preeclampsia
underweight	1.67	50	64	14	17.9282	22.9481	5.0199	no preeclampsia
underweight	1.6	46	56	10	17.9687	21.875	3.90625	no preeclampsia
underweight	1.6	46	59	13	17.9687	23.0469	5.07812	no preeclampsia
underweight	1.6	46	60	14	17.9687	23.4375	5.46875	no preeclampsia
underweight	1.6	46	61	15	17.9687	23.8281	5.85938	no preeclampsia
underweight	1.6	46	61	15	17.9687	23.8281	5.85938	preeclampsia
underweight	1.6	46	62	16	17.9687	24.2187	6.25	no preeclampsia
underweight	1.6	46	62	16	17.9687	24.2187	6.25	no preeclampsia
underweight	1.6	46	71	15	17.9687	27.7344	9.76562	no preeclampsia
underweight	1.7	52	64	12	17.9931	22.1453	4.15225	no preeclampsia
underweight	1.7	52	66	14	17.9931	22.8374	4.84429	no preeclampsia
underweight	1.7	52	68	16	17.9931	23.5294	5.53633	no preeclampsia
underweight	1.7	52	72	20	17.9931	24.9135	6.92042	no preeclampsia
underweight	1.7	52	72	20	17.9931	24.9135	6.92042	no preeclampsia
underweight	1.65	49	57	8	17.9982	20.9366	2.93848	no preeclampsia
underweight	1.65	49	59	10	17.9982	21.6713	3.67309	no preeclampsia
underweight	1.65	49	64	15	17.9982	23.5078	5.50964	no preeclampsia
underweight	1.65	49	66	17	17.9982	24.2424	6.24426	no preeclampsia
underweight	1.65	49	73	24	17.9982	26.8136	8.81543	no preeclampsia
underweight	1.58	45	55	10	18.026	22.0317	4.00577	no preeclampsia
underweight	1.58	45	55	10	18.026	22.0317	4.00577	no preeclampsia
underweight	1.58	45	59	14	18.026	23.634	5.60808	no preeclampsia
underweight	1.58	45	60	15	18.026	24.0346	6.00865	no preeclampsia
underweight	1.58	45	62	17	18.026	24.8358	6.80981	no preeclampsia
underweight	1.58	45	70	25	18.026	28.0404	10.0144	no preeclampsia
underweight	1.63	48	60	12	18.0662	22.5827	4.51654	no preeclampsia
underweight	1.63	48	62	14	18.0662	23.3355	5.2693	no preeclampsia
underweight	1.63	48	63	15	18.0662	23.7118	5.64568	no preeclampsia
underweight	1.63	48	68	20	18.0662	25.5937	7.52757	no preeclampsia
underweight	1.63	48	68	20	18.0662	25.5937	7.52757	no preeclampsia
underweight	1.68	51	65	14	18.0697	23.03	4.96032	no preeclampsia
underweight	1.56	44	59	15	18.0802	24.2439	6.16371	no preeclampsia
underweight	1.71	53	66	13	18.1252	22.571	4.44581	no preeclampsia
underweight	1.54	43	54	11	18.1312	22.7694	4.63822	no preeclampsia
underweight	1.66	50	62	12	18.1449	22.4996	4.35477	no preeclampsia
underweight	1.66	50	68	18	18.1449	24.677	6.53215	no preeclampsia
underweight	1.66	50	75	20	18.1449	27.2173	9.07243	no preeclampsia
underweight	1.64	49	66	17	18.2183	24.539	6.32064	no preeclampsia
underweight	1.57	45	59	14	18.2563	23.9361	5.67974	no preeclampsia
underweight	1.57	45	60	15	18.2563	24.3418	6.08544	no preeclampsia
underweight	1.57	45	61	16	18.2563	24.7475	6.49114	no preeclampsia
underweight	1.67	51	63	12	18.2868	22.5896	4.30277	no preeclampsia
underweight	1.67	51	64	13	18.2868	22.9481	4.66134	no preeclampsia
underweight	1.67	51	66	15	18.2868	23.6652	5.37846	no preeclampsia
underweight	1.67	51	71	20	18.2868	25.4581	7.17129	no preeclampsia
underweight	1.62	48	56	8	18.2899	21.3382	3.04832	no preeclampsia
underweight	1.62	48	60	12	18.2899	22.8624	4.57247	no preeclampsia
underweight	1.62	48	61	13	18.2899	23.2434	4.95351	no preeclampsia
underweight	1.62	48	63	15	18.2899	24.0055	5.71559	no preeclampsia
underweight	1.62	48	68	20	18.2899	25.9107	7.62079	no preeclampsia
underweight	1.62	48	75	27	18.2899	28.578	10.2881	no preeclampsia
underweight	1.55	44	53	9	18.3143	22.0604	3.7461	no preeclampsia
underweight	1.7	53	73	20	18.3391	25.2595	6.92042	no preeclampsia
underweight	1.6	47	54	7	18.3594	21.0937	2.73438	no preeclampsia
underweight	1.6	47	56	9	18.3594	21.875	3.51562	no preeclampsia
underweight	1.6	47	57	10	18.3594	22.2656	3.90625	no preeclampsia
underweight	1.6	47	60	13	18.3594	23.4375	5.07812	no preeclampsia
underweight	1.6	47	60	13	18.3594	23.4375	5.07812	no preeclampsia
underweight	1.6	47	62	15	18.3594	24.2187	5.85938	no preeclampsia
underweight	1.6	47	62	15	18.3594	24.2187	5.85938	no preeclampsia
underweight	1.6	47	62	15	18.3594	24.2187	5.85938	no preeclampsia
underweight	1.6	47	64	17	18.3594	25	6.64062	no preeclampsia
underweight	1.6	47	64	17	18.3594	25	6.64062	no preeclampsia
underweight	1.6	47	65	18	18.3594	25.3906	7.03125	no preeclampsia
underweight	1.6	47	67	20	18.3594	26.1719	7.8125	no preeclampsia
underweight	1.65	50	60	10	18.3655	22.0386	3.67309	no preeclampsia
underweight	1.65	50	62	12	18.3655	22.7732	4.40771	no preeclampsia
underweight	1.65	50	62	12	18.3655	22.7732	4.40771	no preeclampsia
underweight	1.65	50	63	13	18.3655	23.1405	4.77502	no preeclampsia
underweight	1.65	50	64	14	18.3655	23.5078	5.14233	no preeclampsia
underweight	1.65	50	64	14	18.3655	23.5078	5.14233	no preeclampsia
underweight	1.65	50	65	15	18.3655	23.8751	5.50964	no preeclampsia
underweight	1.65	50	65	15	18.3655	23.8751	5.50964	no preeclampsia
underweight	1.65	50	65	15	18.3655	23.8751	5.50964	no preeclampsia
underweight	1.65	50	70	20	18.3655	25.7117	7.34619	no preeclampsia
underweight	1.65	50	70	20	18.3655	25.7117	7.34619	no preeclampsia
underweight	1.65	50	70	20	18.3655	25.7117	7.34619	no preeclampsia
underweight	1.53	43	58	15	18.369	24.7768	6.40779	no preeclampsia
underweight	1.73	55	65	10	18.3768	21.7181	3.34124	no preeclampsia
underweight	1.73	55	86	21	18.3768	28.7347	10.3578	no preeclampsia
underweight	1.68	52	66	14	18.424	23.3844	4.96032	no preeclampsia
underweight	1.68	52	66	14	18.424	23.3844	4.96032	no preeclampsia
underweight	1.68	52	70	18	18.424	24.8016	6.37755	no preeclampsia
underweight	1.68	52	72	20	18.424	25.5102	7.08617	no preeclampsia
underweight	1.68	52	75	23	18.424	26.5731	8.14909	no preeclampsia
underweight	1.68	52	77	25	18.424	27.2817	8.85771	no preeclampsia
underweight	1.68	52	79	27	18.424	27.9904	9.56633	no preeclampsia
underweight	1.58	46	56	10	18.4265	22.4323	4.00577	no preeclampsia
underweight	1.58	46	57	11	18.4265	22.8329	4.40635	no preeclampsia
underweight	1.58	46	59	13	18.4265	23.634	5.2075	no preeclampsia
underweight	1.58	46	62	16	18.4265	24.8358	6.40923	no preeclampsia
underweight	1.58	46	66	20	18.4265	26.4381	8.01154	no preeclampsia
underweight	1.58	46	66	20	18.4265	26.4381	8.01154	no preeclampsia
underweight	1.58	46	68	22	18.4265	27.2392	8.81269	no preeclampsia
underweight	1.63	49	58	9	18.4425	21.83	3.38741	no preeclampsia
underweight	1.63	49	64	15	18.4425	24.0882	5.64568	no preeclampsia
underweight	1.63	49	64	15	18.4425	24.0882	5.64568	no preeclampsia
underweight	1.63	49	64	15	18.4425	24.0882	5.64568	no preeclampsia
underweight	1.63	49	65	16	18.4425	24.4646	6.02206	no preeclampsia
underweight	1.63	49	69	20	18.4425	25.9701	7.52757	no preeclampsia
underweight	1.63	49	69	20	18.4425	25.9701	7.52757	no preeclampsia
underweight	1.63	49	69	20	18.4425	25.9701	7.52757	no preeclampsia
underweight	1.63	49	72	23	18.4425	27.0993	8.65671	no preeclampsia
underweight	1.63	49	72	23	18.4425	27.0993	8.65671	preeclampsia
underweight	1.56	45	55	10	18.4911	22.6003	4.10914	no preeclampsia
underweight	1.56	45	55	10	18.4911	22.6003	4.10914	no preeclampsia
underweight	1.56	45	56	11	18.4911	23.0112	4.52005	no preeclampsia
underweight	1.56	45	74	29	18.4911	30.4076	11.9165	severe preeclampsia
healthy weight	1.66	51	65	14	18.5078	23.5883	5.08056	no preeclampsia
healthy weight	1.66	51	66	15	18.5078	23.9512	5.44346	no preeclampsia
healthy weight	1.66	51	70	19	18.5078	25.4028	6.89505	no preeclampsia
healthy weight	1.61	48	53	5	18.5178	20.4467	1.92894	no preeclampsia
healthy weight	1.64	50	60	10	18.5901	22.3081	3.71802	no preeclampsia
healthy weight	1.64	50	64	14	18.5901	23.7954	5.20523	no preeclampsia
healthy weight	1.64	50	65	15	18.5901	24.1672	5.57704	no preeclampsia
healthy weight	1.64	50	65	15	18.5901	24.1672	5.57704	no preeclampsia
healthy weight	1.64	50	79	29	18.5901	29.3724	10.7823	no preeclampsia
healthy weight	1.59	47	62	15	18.591	24.5243	5.93331	no preeclampsia
healthy weight	1.59	47	65	18	18.591	25.711	7.11997	no preeclampsia
healthy weight	1.59	47	67	20	18.591	26.5021	7.91108	no preeclampsia
healthy weight	1.75	57	67	10	18.6122	21.8776	3.26531	no preeclampsia
healthy weight	1.67	52	62	10	18.6453	22.231	3.58564	no preeclampsia
healthy weight	1.67	52	63	11	18.6453	22.5896	3.94421	no preeclampsia
healthy weight	1.67	52	67	15	18.6453	24.0238	5.37846	no preeclampsia
healthy weight	1.67	52	69	17	18.6453	24.7409	6.09559	no preeclampsia
healthy weight	1.67	52	72	20	18.6453	25.8166	7.17129	no preeclampsia
healthy weight	1.67	52	72	20	18.6453	25.8166	7.17129	no preeclampsia
healthy weight	1.5	42	53	11	18.6667	23.5556	4.88889	no preeclampsia
healthy weight	1.5	42	55	13	18.6667	24.4444	5.77778	no preeclampsia
healthy weight	1.5	42	65	23	18.6667	28.8889	10.2222	no preeclampsia
healthy weight	1.62	49	58	9	18.6709	22.1003	3.42936	no preeclampsia
healthy weight	1.62	49	58	9	18.6709	22.1003	3.42936	no preeclampsia
healthy weight	1.62	49	59	10	18.6709	22.4813	3.81039	no preeclampsia
healthy weight	1.62	49	60	11	18.6709	22.8624	4.19143	no preeclampsia
healthy weight	1.62	49	60	11	18.6709	22.8624	4.19143	no preeclampsia
healthy weight	1.62	49	62	13	18.6709	23.6244	4.95351	no preeclampsia
healthy weight	1.62	49	64	15	18.6709	24.3865	5.71559	no preeclampsia
healthy weight	1.62	49	64	15	18.6709	24.3865	5.71559	no preeclampsia
healthy weight	1.62	49	66	17	18.6709	25.1486	6.47767	no preeclampsia
healthy weight	1.62	49	67	18	18.6709	25.5296	6.85871	no preeclampsia
healthy weight	1.62	49	67	18	18.6709	25.5296	6.85871	no preeclampsia
healthy weight	1.62	49	79	30	18.6709	30.1021	11.4312	no preeclampsia
healthy weight	1.7	54	64	10	18.6851	22.1453	3.46021	no preeclampsia
healthy weight	1.7	54	74	20	18.6851	25.6055	6.92042	no preeclampsia
healthy weight	1.7	54	77	23	18.6851	26.6436	7.95848	no preeclampsia
healthy weight	1.48	41	56	15	18.718	25.5661	6.84806	no preeclampsia
healthy weight	1.55	45	65	20	18.7305	27.0552	8.32466	no preeclampsia
healthy weight	1.55	45	65	20	18.7305	27.0552	8.32466	no preeclampsia
healthy weight	1.65	51	65	14	18.7328	23.8751	5.14233	no preeclampsia
healthy weight	1.65	51	65	14	18.7328	23.8751	5.14233	no preeclampsia
healthy weight	1.65	51	66	15	18.7328	24.2424	5.50964	no preeclampsia
healthy weight	1.65	51	66	15	18.7328	24.2424	5.50964	no preeclampsia
healthy weight	1.65	51	66	15	18.7328	24.2424	5.50964	no preeclampsia
healthy weight	1.65	51	66	15	18.7328	24.2424	5.50964	no preeclampsia
healthy weight	1.65	51	69	18	18.7328	25.3444	6.61157	no preeclampsia
healthy weight	1.65	51	71	20	18.7328	26.079	7.34619	no preeclampsia
healthy weight	1.65	51	71	20	18.7328	26.079	7.34619	no preeclampsia
healthy weight	1.6	48	58	10	18.75	22.6562	3.90625	no preeclampsia
healthy weight	1.6	48	58	10	18.75	22.6562	3.90625	no preeclampsia
healthy weight	1.6	48	58	10	18.75	22.6562	3.90625	no preeclampsia
healthy weight	1.6	48	60	12	18.75	23.4375	4.6875	no preeclampsia
healthy weight	1.6	48	60	12	18.75	23.4375	4.6875	no preeclampsia
healthy weight	1.6	48	60	12	18.75	23.4375	4.6875	no preeclampsia
healthy weight	1.6	48	60	12	18.75	23.4375	4.6875	severe preeclampsia
healthy weight	1.6	48	60	12	18.75	23.4375	4.6875	no preeclampsia
healthy weight	1.6	48	61	13	18.75	23.8281	5.07812	no preeclampsia
healthy weight	1.6	48	63	15	18.75	24.6094	5.85938	no preeclampsia
healthy weight	1.6	48	63	15	18.75	24.6094	5.85938	no preeclampsia
healthy weight	1.6	48	64	16	18.75	25	6.25	no preeclampsia
healthy weight	1.6	48	64	16	18.75	25	6.25	no preeclampsia
healthy weight	1.6	48	65	17	18.75	25.3906	6.64062	no preeclampsia
healthy weight	1.6	48	66	18	18.75	25.7812	7.03125	no preeclampsia
healthy weight	1.6	48	68	20	18.75	26.5625	7.8125	no preeclampsia
healthy weight	1.6	48	68	20	18.75	26.5625	7.8125	no preeclampsia
healthy weight	1.6	48	68	20	18.75	26.5625	7.8125	no preeclampsia
healthy weight	1.6	48	68	20	18.75	26.5625	7.8125	no preeclampsia
healthy weight	1.68	53	63	10	18.7783	22.3214	3.54308	no preeclampsia
healthy weight	1.68	53	68	15	18.7783	24.093	5.31463	no preeclampsia
healthy weight	1.68	53	68	15	18.7783	24.093	5.31463	no preeclampsia
healthy weight	1.68	53	78	25	18.7783	27.6361	8.85771	no preeclampsia
healthy weight	1.68	53	78	25	18.7783	27.6361	8.85771	no preeclampsia
healthy weight	1.63	50	63	13	18.8189	23.7118	4.89292	no preeclampsia
healthy weight	1.63	50	65	15	18.8189	24.4646	5.64568	no preeclampsia
healthy weight	1.63	50	65	15	18.8189	24.4646	5.64568	no preeclampsia
healthy weight	1.63	50	68	18	18.8189	25.5937	6.77481	no preeclampsia
healthy weight	1.63	50	69	19	18.8189	25.9701	7.15119	no preeclampsia
healthy weight	1.63	50	70	20	18.8189	26.3465	7.52757	no preeclampsia
healthy weight	1.63	50	70	20	18.8189	26.3465	7.52757	no preeclampsia
healthy weight	1.63	50	70	20	18.8189	26.3465	7.52757	no preeclampsia
healthy weight	1.63	50	73	23	18.8189	27.4756	8.65671	no preeclampsia
healthy weight	1.74	57	77	20	18.8268	25.4327	6.60589	no preeclampsia
healthy weight	1.58	47	55	8	18.8271	22.0317	3.20461	no preeclampsia
healthy weight	1.58	47	57	10	18.8271	22.8329	4.00577	no preeclampsia
healthy weight	1.58	47	57	10	18.8271	22.8329	4.00577	no preeclampsia
healthy weight	1.58	47	59	12	18.8271	23.634	4.80692	no preeclampsia
healthy weight	1.58	47	60	13	18.8271	24.0346	5.2075	no preeclampsia
healthy weight	1.58	47	61	14	18.8271	24.4352	5.60808	no preeclampsia
healthy weight	1.58	47	64	17	18.8271	25.6369	6.80981	no preeclampsia
healthy weight	1.66	52	68	16	18.8707	24.677	5.80636	no preeclampsia
healthy weight	1.66	52	71	19	18.8707	25.7657	6.89505	no preeclampsia
healthy weight	1.61	49	67	18	18.9036	25.8478	6.94418	no preeclampsia
healthy weight	1.72	56	76	20	18.9292	25.6896	6.76041	no preeclampsia
healthy weight	1.64	51	71	20	18.9619	26.398	7.43605	no preeclampsia
healthy weight	1.64	51	71	20	18.9619	26.398	7.43605	no preeclampsia
healthy weight	1.64	51	71	20	18.9619	26.398	7.43605	no preeclampsia
healthy weight	1.67	53	63	10	19.0039	22.5896	3.58564	no preeclampsia
healthy weight	1.67	53	63	10	19.0039	22.5896	3.58564	no preeclampsia
healthy weight	1.7	55	77	22	19.0311	26.6436	7.61246	no preeclampsia
healthy weight	1.73	57	87	30	19.0451	29.0688	10.0237	no preeclampsia
healthy weight	1.62	50	60	10	19.052	22.8624	3.81039	no preeclampsia
healthy weight	1.62	50	60	10	19.052	22.8624	3.81039	no preeclampsia
healthy weight	1.62	50	61	11	19.052	23.2434	4.19143	no preeclampsia
healthy weight	1.62	50	63	13	19.052	24.0055	4.95351	no preeclampsia
healthy weight	1.62	50	64	14	19.052	24.3865	5.33455	no preeclampsia
healthy weight	1.62	50	68	18	19.052	25.9107	6.85871	no preeclampsia
healthy weight	1.57	47	60	13	19.0677	24.3418	5.27405	no preeclampsia
healthy weight	1.57	47	60	13	19.0677	24.3418	5.27405	no preeclampsia
healthy weight	1.57	47	67	20	19.0677	27.1816	8.11392	no preeclampsia
healthy weight	1.65	52	61	9	19.1001	22.4059	3.30579	no preeclampsia
healthy weight	1.65	52	62	10	19.1001	22.7732	3.67309	no preeclampsia
healthy weight	1.65	52	62	10	19.1001	22.7732	3.67309	no preeclampsia
healthy weight	1.65	52	63	11	19.1001	23.1405	4.0404	no preeclampsia
healthy weight	1.65	52	64	12	19.1001	23.5078	4.40771	no preeclampsia
healthy weight	1.65	52	65	13	19.1001	23.8751	4.77502	no preeclampsia
healthy weight	1.65	52	66	14	19.1001	24.2424	5.14233	no preeclampsia
healthy weight	1.65	52	67	15	19.1001	24.6097	5.50964	no preeclampsia
healthy weight	1.65	52	67	15	19.1001	24.6097	5.50964	no preeclampsia
healthy weight	1.65	52	68	16	19.1001	24.977	5.87695	no preeclampsia
healthy weight	1.65	52	68	16	19.1001	24.977	5.87695	no preeclampsia
healthy weight	1.65	52	72	20	19.1001	26.4463	7.34619	no preeclampsia
healthy weight	1.5	43	56	13	19.1111	24.8889	5.77778	no preeclampsia
healthy weight	1.5	43	59	16	19.1111	26.2222	7.11111	no preeclampsia
healthy weight	1.68	54	62	8	19.1327	21.9671	2.83447	no preeclampsia
healthy weight	1.68	54	67	13	19.1327	23.7387	4.60601	no preeclampsia
healthy weight	1.68	54	67	13	19.1327	23.7387	4.60601	no preeclampsia
healthy weight	1.68	54	79	25	19.1327	27.9904	8.85771	no preeclampsia
healthy weight	1.6	49	59	10	19.1406	23.0469	3.90625	no preeclampsia
healthy weight	1.6	49	61	12	19.1406	23.8281	4.6875	preeclampsia
healthy weight	1.6	49	64	15	19.1406	25	5.85938	no preeclampsia
healthy weight	1.6	49	66	17	19.1406	25.7812	6.64062	no preeclampsia
healthy weight	1.6	49	67	18	19.1406	26.1719	7.03125	no preeclampsia
healthy weight	1.6	49	68	17	19.1406	26.5625	7.42188	no preeclampsia
healthy weight	1.6	49	70	21	19.1406	27.3437	8.20312	no preeclampsia
healthy weight	1.55	46	59	13	19.1467	24.5578	5.41103	no preeclampsia
healthy weight	1.55	46	65	19	19.1467	27.0552	7.90843	no preeclampsia
healthy weight	1.63	51	57	6	19.1953	21.4536	2.25827	no preeclampsia
healthy weight	1.63	51	61	10	19.1953	22.9591	3.76378	no preeclampsia
healthy weight	1.63	51	62	11	19.1953	23.3355	4.14016	no preeclampsia
healthy weight	1.63	51	65	14	19.1953	24.4646	5.2693	no preeclampsia
healthy weight	1.63	51	66	15	19.1953	24.841	5.64568	no preeclampsia
healthy weight	1.53	45	57	12	19.2234	24.3496	5.12623	no preeclampsia
healthy weight	1.53	45	60	15	19.2234	25.6312	6.40779	no preeclampsia
healthy weight	1.53	45	63	18	19.2234	26.9127	7.68935	no preeclampsia
healthy weight	1.58	48	57	9	19.2277	22.8329	3.60519	no preeclampsia
healthy weight	1.58	48	59	11	19.2277	23.634	4.40635	no preeclampsia
healthy weight	1.58	48	59	11	19.2277	23.634	4.40635	no preeclampsia
healthy weight	1.58	48	60	12	19.2277	24.0346	4.80692	no preeclampsia
healthy weight	1.58	48	62	14	19.2277	24.8358	5.60808	no preeclampsia
healthy weight	1.58	48	62	14	19.2277	24.8358	5.60808	no preeclampsia
healthy weight	1.58	48	63	15	19.2277	25.2363	6.00865	no preeclampsia
healthy weight	1.58	48	63	15	19.2277	25.2363	6.00865	no preeclampsia
healthy weight	1.58	48	66	18	19.2277	26.4381	7.21038	no preeclampsia
healthy weight	1.58	48	66	18	19.2277	26.4381	7.21038	no preeclampsia
healthy weight	1.66	53	68	15	19.2336	24.677	5.44346	no preeclampsia
healthy weight	1.66	53	68	15	19.2336	24.677	5.44346	no preeclampsia
healthy weight	1.66	53	73	20	19.2336	26.4915	7.25795	no preeclampsia
healthy weight	1.66	53	73	20	19.2336	26.4915	7.25795	no preeclampsia
healthy weight	1.69	55	65	10	19.257	22.7583	3.50128	no preeclampsia
healthy weight	1.69	55	77	22	19.257	26.9598	7.70281	no preeclampsia
healthy weight	1.72	57	75	18	19.2672	25.3515	6.08437	no preeclampsia
healthy weight	1.61	50	63	13	19.2894	24.3046	5.01524	no preeclampsia
healthy weight	1.61	50	63	13	19.2894	24.3046	5.01524	no preeclampsia
healthy weight	1.61	50	65	15	19.2894	25.0762	5.78681	no preeclampsia
healthy weight	1.61	50	65	15	19.2894	25.0762	5.78681	no preeclampsia
healthy weight	1.56	47	62	15	19.313	25.4767	6.16371	no preeclampsia
healthy weight	1.56	47	67	20	19.313	27.5312	8.21828	preeclampsia
healthy weight	1.64	52	68	16	19.3337	25.2826	5.94884	no preeclampsia
healthy weight	1.64	52	70	18	19.3337	26.0262	6.69244	no preeclampsia
healthy weight	1.64	52	70	18	19.3337	26.0262	6.69244	no preeclampsia
healthy weight	1.64	52	74	22	19.3337	27.5134	8.17965	no preeclampsia
healthy weight	1.67	54	70	16	19.3625	25.0995	5.73703	no preeclampsia
healthy weight	1.76	60	69	9	19.3698	22.2753	2.90548	no preeclampsia
healthy weight	1.7	56	69	13	19.3772	23.8754	4.49827	no preeclampsia
healthy weight	1.59	49	58	9	19.3821	22.9421	3.55999	no preeclampsia
healthy weight	1.59	49	64	15	19.3821	25.3155	5.93331	no preeclampsia
healthy weight	1.59	49	64	15	19.3821	25.3155	5.93331	no preeclampsia
healthy weight	1.59	49	65	16	19.3821	25.711	6.32886	no preeclampsia
healthy weight	1.59	49	66	17	19.3821	26.1066	6.72442	no preeclampsia
healthy weight	1.59	49	69	20	19.3821	27.2932	7.91108	no preeclampsia
healthy weight	1.59	49	71	22	19.3821	28.0843	8.70219	no preeclampsia
healthy weight	1.62	51	59	8	19.433	22.4813	3.04832	no preeclampsia
healthy weight	1.62	51	66	15	19.433	25.1486	5.71559	no preeclampsia
healthy weight	1.62	51	67	16	19.433	25.5296	6.09663	no preeclampsia
healthy weight	1.62	51	75	24	19.433	28.578	9.14495	no preeclampsia
healthy weight	1.65	53	62	9	19.4674	22.7732	3.30579	no preeclampsia
healthy weight	1.65	53	63	10	19.4674	23.1405	3.67309	no preeclampsia
healthy weight	1.65	53	65	12	19.4674	23.8751	4.40771	no preeclampsia
healthy weight	1.65	53	67	14	19.4674	24.6097	5.14233	no preeclampsia
healthy weight	1.65	53	68	15	19.4674	24.977	5.50964	no preeclampsia
healthy weight	1.65	53	69	16	19.4674	25.3444	5.87695	no preeclampsia
healthy weight	1.65	53	69	16	19.4674	25.3444	5.87695	no preeclampsia
healthy weight	1.65	53	70	17	19.4674	25.7117	6.24426	no preeclampsia
healthy weight	1.65	53	70	17	19.4674	25.7117	6.24426	no preeclampsia
healthy weight	1.65	53	73	20	19.4674	26.8136	7.34619	no preeclampsia
healthy weight	1.65	53	73	20	19.4674	26.8136	7.34619	no preeclampsia
healthy weight	1.65	53	73	20	19.4674	26.8136	7.34619	no preeclampsia
healthy weight	1.65	53	73	20	19.4674	26.8136	7.34619	no preeclampsia
healthy weight	1.65	53	79	26	19.4674	29.0174	9.55005	no preeclampsia
healthy weight	1.57	48	58	10	19.4734	23.5304	4.05696	no preeclampsia
healthy weight	1.57	48	69	21	19.4734	27.993	8.51962	no preeclampsia
healthy weight	1.52	45	56	11	19.4771	24.2382	4.76108	no preeclampsia
healthy weight	1.68	55	65	10	19.487	23.03	3.54308	no preeclampsia
healthy weight	1.68	55	68	13	19.487	24.093	4.60601	no preeclampsia
healthy weight	1.68	55	68	13	19.487	24.093	4.60601	no preeclampsia
healthy weight	1.68	55	69	14	19.487	24.4473	4.96032	no preeclampsia
healthy weight	1.68	55	70	15	19.487	24.8016	5.31463	no preeclampsia
healthy weight	1.68	55	70	15	19.487	24.8016	5.31463	no preeclampsia
healthy weight	1.68	55	70	15	19.487	24.8016	5.31463	no preeclampsia
healthy weight	1.68	55	70	15	19.487	24.8016	5.31463	no preeclampsia
healthy weight	1.68	55	75	20	19.487	26.5731	7.08617	no preeclampsia
healthy weight	1.68	55	75	20	19.487	26.5731	7.08617	no preeclampsia
healthy weight	1.68	55	85	30	19.487	30.1162	10.6293	no preeclampsia
healthy weight	1.71	57	74	17	19.4932	25.3069	5.81375	no preeclampsia
healthy weight	1.71	57	77	20	19.4932	26.3329	6.83971	no preeclampsia
healthy weight	1.632	52	67	15	19.5237	25.1556	5.63185	no preeclampsia
healthy weight	1.6	50	58	8	19.5312	22.6562	3.125	no preeclampsia
healthy weight	1.6	50	60	10	19.5312	23.4375	3.90625	no preeclampsia
healthy weight	1.6	50	61	11	19.5312	23.8281	4.29688	no preeclampsia
healthy weight	1.6	50	61	11	19.5312	23.8281	4.29688	no preeclampsia
healthy weight	1.6	50	62	12	19.5312	24.2187	4.6875	no preeclampsia
healthy weight	1.6	50	62	12	19.5312	24.2187	4.6875	preeclampsia
healthy weight	1.6	50	62	12	19.5312	24.2187	4.6875	no preeclampsia
healthy weight	1.6	50	62	12	19.5312	24.2187	4.6875	no preeclampsia
healthy weight	1.6	50	62	12	19.5312	24.2187	4.6875	no preeclampsia
healthy weight	1.6	50	62	12	19.5312	24.2187	4.6875	no preeclampsia
healthy weight	1.6	50	63	13	19.5312	24.6094	5.07812	preeclampsia
healthy weight	1.6	50	63	13	19.5312	24.6094	5.07812	no preeclampsia
healthy weight	1.6	50	65	15	19.5312	25.3906	5.85938	no preeclampsia
healthy weight	1.6	50	65	15	19.5312	25.3906	5.85938	no preeclampsia
healthy weight	1.6	50	65	15	19.5312	25.3906	5.85938	no preeclampsia
healthy weight	1.6	50	65	15	19.5312	25.3906	5.85938	no preeclampsia
healthy weight	1.6	50	65	15	19.5312	25.3906	5.85938	no preeclampsia
healthy weight	1.6	50	65	15	19.5312	25.3906	5.85938	no preeclampsia
healthy weight	1.6	50	65	15	19.5312	25.3906	5.85938	no preeclampsia
healthy weight	1.6	50	65	15	19.5312	25.3906	5.85938	no preeclampsia
healthy weight	1.6	50	65	15	19.5312	25.3906	5.85938	no preeclampsia
healthy weight	1.6	50	66	16	19.5312	25.7812	6.25	no preeclampsia
healthy weight	1.6	50	67	17	19.5312	26.1719	6.64062	no preeclampsia
healthy weight	1.6	50	68	18	19.5312	26.5625	7.03125	no preeclampsia
healthy weight	1.6	50	68	18	19.5312	26.5625	7.03125	no preeclampsia
healthy weight	1.6	50	69	19	19.5312	26.9531	7.42188	no preeclampsia
healthy weight	1.6	50	70	20	19.5312	27.3437	7.8125	no preeclampsia
healthy weight	1.6	50	75	20	19.5312	29.2969	9.76562	no preeclampsia
healthy weight	1.6	50	80	30	19.5312	31.25	11.7187	no preeclampsia
healthy weight	1.55	47	57	10	19.563	23.7253	4.16233	no preeclampsia
healthy weight	1.55	47	57	10	19.563	23.7253	4.16233	no preeclampsia
healthy weight	1.63	52	63	11	19.5717	23.7118	4.14016	no preeclampsia
healthy weight	1.63	52	64	12	19.5717	24.0882	4.51654	no preeclampsia
healthy weight	1.63	52	65	13	19.5717	24.4646	4.89292	no preeclampsia
healthy weight	1.63	52	67	15	19.5717	25.2174	5.64568	no preeclampsia
healthy weight	1.63	52	67	15	19.5717	25.2174	5.64568	no preeclampsia
healthy weight	1.63	52	68	16	19.5717	25.5937	6.02206	no preeclampsia
healthy weight	1.63	52	69	17	19.5717	25.9701	6.39843	no preeclampsia
healthy weight	1.63	52	69	17	19.5717	25.9701	6.39843	no preeclampsia
healthy weight	1.63	52	71	19	19.5717	26.7229	7.15119	no preeclampsia
healthy weight	1.63	52	77	25	19.5717	28.9811	9.40946	no preeclampsia
healthy weight	1.63	52	77	25	19.5717	28.9811	9.40946	no preeclampsia
healthy weight	1.75	60	78	18	19.5918	25.4694	5.87755	no preeclampsia
healthy weight	1.66	54	70	16	19.5965	25.4028	5.80636	no preeclampsia
healthy weight	1.66	54	72	18	19.5965	26.1286	6.53215	no preeclampsia
healthy weight	1.69	56	69	13	19.6072	24.1588	4.55166	no preeclampsia
healthy weight	1.58	49	57	8	19.6283	22.8329	3.20461	no preeclampsia
healthy weight	1.58	49	58	9	19.6283	23.2335	3.60519	no preeclampsia
healthy weight	1.58	49	59	10	19.6283	23.634	4.00577	no preeclampsia
healthy weight	1.58	49	60	11	19.6283	24.0346	4.40635	no preeclampsia
healthy weight	1.58	49	61	12	19.6283	24.4352	4.80692	no preeclampsia
healthy weight	1.58	49	63	14	19.6283	25.2363	5.60808	no preeclampsia
healthy weight	1.58	49	64	15	19.6283	25.6369	6.00865	no preeclampsia
healthy weight	1.58	49	65	16	19.6283	26.0375	6.40923	no preeclampsia
healthy weight	1.58	49	66	17	19.6283	26.4381	6.80981	no preeclampsia
healthy weight	1.58	49	69	20	19.6283	27.6398	8.01154	no preeclampsia
healthy weight	1.58	49	74	25	19.6283	29.6427	10.0144	no preeclampsia
healthy weight	1.61	51	60	9	19.6752	23.1473	3.47209	no preeclampsia
healthy weight	1.64	53	67	14	19.7055	24.9108	5.20523	no preeclampsia
healthy weight	1.64	53	68	15	19.7055	25.2826	5.57704	no preeclampsia
healthy weight	1.64	53	68	15	19.7055	25.2826	5.57704	no preeclampsia
healthy weight	1.64	53	71	18	19.7055	26.398	6.69244	no preeclampsia
healthy weight	1.64	53	72	19	19.7055	26.7698	7.06425	no preeclampsia
healthy weight	1.67	55	70	15	19.721	25.0995	5.37846	no preeclampsia
healthy weight	1.67	55	70	15	19.721	25.0995	5.37846	no preeclampsia
healthy weight	1.7	57	69	12	19.7232	23.8754	4.15225	no preeclampsia
healthy weight	1.56	48	61	13	19.7239	25.0657	5.34188	no preeclampsia
healthy weight	1.56	48	76	28	19.7239	31.2295	11.5056	no preeclampsia
healthy weight	1.59	50	62	12	19.7777	24.5243	4.74665	no preeclampsia
healthy weight	1.59	50	65	15	19.7777	25.711	5.93331	no preeclampsia
healthy weight	1.59	50	67	17	19.7777	26.5021	6.72442	no preeclampsia
healthy weight	1.59	50	67	17	19.7777	26.5021	6.72442	no preeclampsia
healthy weight	1.62	52	62	10	19.8141	23.6244	3.81039	no preeclampsia
healthy weight	1.62	52	64	12	19.8141	24.3865	4.57247	no preeclampsia
healthy weight	1.62	52	67	15	19.8141	25.5296	5.71559	no preeclampsia
healthy weight	1.62	52	67	15	19.8141	25.5296	5.71559	no preeclampsia
healthy weight	1.62	52	70	18	19.8141	26.6728	6.85871	no preeclampsia
healthy weight	1.62	52	72	20	19.8141	27.4348	7.62079	no preeclampsia
healthy weight	1.62	52	75	23	19.8141	28.578	8.76391	no preeclampsia
healthy weight	1.65	54	62	8	19.8347	22.7732	2.93848	no preeclampsia
healthy weight	1.65	54	69	15	19.8347	25.3444	5.50964	no preeclampsia
healthy weight	1.65	54	69	15	19.8347	25.3444	5.50964	no preeclampsia
healthy weight	1.65	54	70	16	19.8347	25.7117	5.87695	no preeclampsia
healthy weight	1.65	54	72	18	19.8347	26.4463	6.61157	no preeclampsia
healthy weight	1.65	54	74	20	19.8347	27.1809	7.34619	no preeclampsia
healthy weight	1.65	54	76	22	19.8347	27.9155	8.08081	no preeclampsia
healthy weight	1.65	54	79	25	19.8347	29.0174	9.18274	no preeclampsia
healthy weight	1.71	58	73	15	19.8352	24.9649	5.12978	preeclampsia
healthy weight	1.68	56	71	15	19.8413	25.1559	5.31463	no preeclampsia
healthy weight	1.68	56	75	19	19.8413	26.5731	6.73186	no preeclampsia
healthy weight	1.68	56	76	20	19.8413	26.9274	7.08617	no preeclampsia
healthy weight	1.68	56	76	20	19.8413	26.9274	7.08617	no preeclampsia
healthy weight	1.75	61	70	9	19.9184	22.8571	2.93878	severe preeclampsia
healthy weight	1.6	51	60	9	19.9219	23.4375	3.51562	no preeclampsia
healthy weight	1.6	51	61	10	19.9219	23.8281	3.90625	no preeclampsia
healthy weight	1.6	51	61	10	19.9219	23.8281	3.90625	no preeclampsia
healthy weight	1.6	51	62	11	19.9219	24.2187	4.29688	no preeclampsia
healthy weight	1.6	51	64	13	19.9219	25	5.07812	no preeclampsia
healthy weight	1.6	51	65	14	19.9219	25.3906	5.46875	no preeclampsia
healthy weight	1.6	51	65	14	19.9219	25.3906	5.46875	no preeclampsia
healthy weight	1.6	51	66	15	19.9219	25.7812	5.85938	no preeclampsia
healthy weight	1.6	51	66	15	19.9219	25.7812	5.85938	no preeclampsia
healthy weight	1.6	51	66	15	19.9219	25.7812	5.85938	no preeclampsia
healthy weight	1.6	51	66	15	19.9219	25.7812	5.85938	no preeclampsia
healthy weight	1.6	51	66	15	19.9219	25.7812	5.85938	no preeclampsia
healthy weight	1.6	51	67	16	19.9219	26.1719	6.25	no preeclampsia
healthy weight	1.6	51	68	17	19.9219	26.5625	6.64062	no preeclampsia
healthy weight	1.6	51	71	20	19.9219	27.7344	7.8125	no preeclampsia
healthy weight	1.6	51	71	20	19.9219	27.7344	7.8125	no preeclampsia
healthy weight	1.6	51	71	20	19.9219	27.7344	7.8125	severe preeclampsia
healthy weight	1.6	51	71	20	19.9219	27.7344	7.8125	no preeclampsia
healthy weight	1.6	51	73	22	19.9219	28.5156	8.59375	no preeclampsia
healthy weight	1.6	51	76	25	19.9219	29.6875	9.76562	no preeclampsia
healthy weight	1.63	53	64	11	19.9481	24.0882	4.14016	no preeclampsia
healthy weight	1.63	53	65	12	19.9481	24.4646	4.51654	no preeclampsia
healthy weight	1.63	53	67	14	19.9481	25.2174	5.2693	no preeclampsia
healthy weight	1.63	53	67	14	19.9481	25.2174	5.2693	no preeclampsia
healthy weight	1.63	53	68	15	19.9481	25.5937	5.64568	no preeclampsia
healthy weight	1.63	53	68	15	19.9481	25.5937	5.64568	no preeclampsia
healthy weight	1.63	53	68	15	19.9481	25.5937	5.64568	no preeclampsia
healthy weight	1.63	53	68	15	19.9481	25.5937	5.64568	no preeclampsia
healthy weight	1.63	53	69	16	19.9481	25.9701	6.02206	no preeclampsia
healthy weight	1.63	53	73	20	19.9481	27.4756	7.52757	no preeclampsia
healthy weight	1.63	53	75	22	19.9481	28.2284	8.28033	no preeclampsia
healthy weight	1.63	53	78	25	19.9481	29.3575	9.40946	no preeclampsia
healthy weight	1.69	57	72	15	19.9573	25.2092	5.25192	no preeclampsia
healthy weight	1.69	57	73	16	19.9573	25.5593	5.60204	no preeclampsia
healthy weight	1.69	57	82	25	19.9573	28.7105	8.75319	no preeclampsia
healthy weight	1.66	55	70	15	19.9594	25.4028	5.44346	no preeclampsia
healthy weight	1.66	55	70	15	19.9594	25.4028	5.44346	no preeclampsia
healthy weight	1.66	55	71	16	19.9594	25.7657	5.80636	no preeclampsia
healthy weight	1.5	45	60	15	20	26.6667	6.66667	no preeclampsia
healthy weight	1.58	50	58	8	20.0288	23.2335	3.20461	no preeclampsia
healthy weight	1.58	50	59	9	20.0288	23.634	3.60519	no preeclampsia
healthy weight	1.58	50	64	14	20.0288	25.6369	5.60808	no preeclampsia
healthy weight	1.58	50	64	14	20.0288	25.6369	5.60808	no preeclampsia
healthy weight	1.58	50	65	10	20.0288	26.0375	6.00865	no preeclampsia
healthy weight	1.58	50	66	16	20.0288	26.4381	6.40923	no preeclampsia
healthy weight	1.58	50	67	17	20.0288	26.8386	6.80981	no preeclampsia
healthy weight	1.58	50	68	18	20.0288	27.2392	7.21038	no preeclampsia
healthy weight	1.58	50	68	18	20.0288	27.2392	7.21038	no preeclampsia
healthy weight	1.58	50	68	18	20.0288	27.2392	7.21038	no preeclampsia
healthy weight	1.58	50	73	23	20.0288	29.2421	9.21327	no preeclampsia
healthy weight	1.73	60	85	25	20.0474	28.4005	8.3531	no preeclampsia
healthy weight	1.73	60	85	25	20.0474	28.4005	8.3531	no preeclampsia
healthy weight	1.61	52	67	15	20.061	25.8478	5.78681	no preeclampsia
healthy weight	1.64	54	66	12	20.0773	24.539	4.46163	no preeclampsia
healthy weight	1.64	54	69	15	20.0773	25.6544	5.57704	no preeclampsia
healthy weight	1.64	54	69	15	20.0773	25.6544	5.57704	no preeclampsia
healthy weight	1.64	54	69	15	20.0773	25.6544	5.57704	no preeclampsia
healthy weight	1.64	54	79	25	20.0773	29.3724	9.29506	no preeclampsia
healthy weight	1.53	47	57	10	20.0777	24.3496	4.27186	no preeclampsia
healthy weight	1.67	56	71	15	20.0796	25.4581	5.37846	no preeclampsia
healthy weight	1.56	49	64	15	20.1348	26.2985	6.16371	no preeclampsia
healthy weight	1.74	61	77	16	20.148	25.4327	5.28471	no preeclampsia
healthy weight	1.59	51	63	12	20.1733	24.9199	4.74665	no preeclampsia
healthy weight	1.59	51	66	15	20.1733	26.1066	5.93331	no preeclampsia
healthy weight	1.59	51	66	15	20.1733	26.1066	5.93331	no preeclampsia
healthy weight	1.59	51	67	16	20.1733	26.5021	6.32886	severe preeclampsia
healthy weight	1.71	59	69	10	20.1771	23.597	3.41986	no preeclampsia
healthy weight	1.71	59	70	11	20.1771	23.939	3.76184	no preeclampsia
healthy weight	1.71	59	75	16	20.1771	25.6489	5.47177	no preeclampsia
healthy weight	1.62	53	59	6	20.1951	22.4813	2.28624	no preeclampsia
healthy weight	1.62	53	65	12	20.1951	24.7676	4.57247	no preeclampsia
healthy weight	1.62	53	66	13	20.1951	25.1486	4.95351	no preeclampsia
healthy weight	1.62	53	68	15	20.1951	25.9107	5.71559	no preeclampsia
healthy weight	1.62	53	69	16	20.1951	26.2917	6.09663	no preeclampsia
healthy weight	1.62	53	71	18	20.1951	27.0538	6.85871	no preeclampsia
healthy weight	1.62	53	71	18	20.1951	27.0538	6.85871	no preeclampsia
healthy weight	1.62	53	73	20	20.1951	27.8159	7.62079	no preeclampsia
healthy weight	1.68	57	69	12	20.1956	24.4473	4.2517	no preeclampsia
healthy weight	1.68	57	72	15	20.1956	25.5102	5.31463	no preeclampsia
healthy weight	1.68	57	72	15	20.1956	25.5102	5.31463	no preeclampsia
healthy weight	1.68	57	72	15	20.1956	25.5102	5.31463	no preeclampsia
healthy weight	1.68	57	72	15	20.1956	25.5102	5.31463	no preeclampsia
healthy weight	1.68	57	74	17	20.1956	26.2188	6.02324	no preeclampsia
healthy weight	1.68	57	75	18	20.1956	26.5731	6.37755	no preeclampsia
healthy weight	1.68	57	78	21	20.1956	27.6361	7.44048	no preeclampsia
healthy weight	1.65	55	65	10	20.202	23.8751	3.67309	no preeclampsia
healthy weight	1.65	55	66	11	20.202	24.2424	4.0404	no preeclampsia
healthy weight	1.65	55	70	15	20.202	25.7117	5.50964	no preeclampsia
healthy weight	1.65	55	70	15	20.202	25.7117	5.50964	no preeclampsia
healthy weight	1.65	55	70	15	20.202	25.7117	5.50964	no preeclampsia
healthy weight	1.65	55	70	15	20.202	25.7117	5.50964	no preeclampsia
healthy weight	1.65	55	70	15	20.202	25.7117	5.50964	no preeclampsia
healthy weight	1.65	55	70	15	20.202	25.7117	5.50964	no preeclampsia
healthy weight	1.65	55	70	15	20.202	25.7117	5.50964	no preeclampsia
healthy weight	1.65	55	73	18	20.202	26.8136	6.61157	no preeclampsia
healthy weight	1.65	55	75	20	20.202	27.5482	7.34619	no preeclampsia
healthy weight	1.65	55	75	20	20.202	27.5482	7.34619	no preeclampsia
healthy weight	1.65	55	75	20	20.202	27.5482	7.34619	no preeclampsia
healthy weight	1.65	55	78	23	20.202	28.6501	8.44812	no preeclampsia
healthy weight	1.65	55	85	30	20.202	31.2213	11.0193	no preeclampsia
healthy weight	1.603	52	68	16	20.2365	26.4632	6.22663	no preeclampsia
healthy weight	1.72	60	77	17	20.2812	26.0276	5.74635	no preeclampsia
healthy weight	1.57	50	61	11	20.2848	24.7475	4.46266	no preeclampsia
healthy weight	1.57	50	61	11	20.2848	24.7475	4.46266	no preeclampsia
healthy weight	1.57	50	67	17	20.2848	27.1816	6.89683	no preeclampsia
healthy weight	1.69	58	69	11	20.3074	24.1588	3.85141	no preeclampsia
healthy weight	1.6	52	60	8	20.3125	23.4375	3.125	no preeclampsia
healthy weight	1.6	52	60	8	20.3125	23.4375	3.125	no preeclampsia
healthy weight	1.6	52	62	10	20.3125	24.2187	3.90625	no preeclampsia
healthy weight	1.6	52	62	10	20.3125	24.2187	3.90625	no preeclampsia
healthy weight	1.6	52	63	11	20.3125	24.6094	4.29688	preeclampsia
healthy weight	1.6	52	66	14	20.3125	25.7812	5.46875	no preeclampsia
healthy weight	1.6	52	66	14	20.3125	25.7812	5.46875	no preeclampsia
healthy weight	1.6	52	67	15	20.3125	26.1719	5.85938	no preeclampsia
healthy weight	1.6	52	67	15	20.3125	26.1719	5.85938	no preeclampsia
healthy weight	1.6	52	67	15	20.3125	26.1719	5.85938	no preeclampsia
healthy weight	1.6	52	68	16	20.3125	26.5625	6.25	no preeclampsia
healthy weight	1.6	52	68	16	20.3125	26.5625	6.25	no preeclampsia
healthy weight	1.6	52	69	17	20.3125	26.9531	6.64062	no preeclampsia
healthy weight	1.6	52	72	20	20.3125	28.125	7.8125	no preeclampsia
healthy weight	1.6	52	72	20	20.3125	28.125	7.8125	no preeclampsia
healthy weight	1.6	52	72	20	20.3125	28.125	7.8125	no preeclampsia
healthy weight	1.6	52	75	23	20.3125	29.2969	8.98437	preeclampsia
healthy weight	1.63	54	63	9	20.3244	23.7118	3.38741	preeclampsia
healthy weight	1.63	54	66	12	20.3244	24.841	4.51654	no preeclampsia
healthy weight	1.63	54	67	13	20.3244	25.2174	4.89292	no preeclampsia
healthy weight	1.63	54	68	14	20.3244	25.5937	5.2693	no preeclampsia
healthy weight	1.63	54	69	15	20.3244	25.9701	5.64568	preeclampsia
healthy weight	1.63	54	72	18	20.3244	27.0993	6.77481	no preeclampsia
healthy weight	1.63	54	74	20	20.3244	27.852	7.52757	no preeclampsia
healthy weight	1.63	54	74	20	20.3244	27.852	7.52757	no preeclampsia
healthy weight	1.63	54	74	20	20.3244	27.852	7.52757	no preeclampsia
healthy weight	1.63	54	77	23	20.3244	28.9811	8.65671	no preeclampsia
healthy weight	1.55	49	59	10	20.3954	24.5578	4.16233	no preeclampsia
healthy weight	1.55	49	63	14	20.3954	26.2227	5.82726	no preeclampsia
healthy weight	1.55	49	65	16	20.3954	27.0552	6.65973	no preeclampsia
healthy weight	1.7	59	69	10	20.4152	23.8754	3.46021	no preeclampsia
healthy weight	1.7	59	74	15	20.4152	25.6055	5.19031	no preeclampsia
healthy weight	1.7	59	74	15	20.4152	25.6055	5.19031	no preeclampsia
healthy weight	1.7	59	74	15	20.4152	25.6055	5.19031	no preeclampsia
healthy weight	1.7	59	75	16	20.4152	25.9516	5.53633	no preeclampsia
healthy weight	1.7	59	79	20	20.4152	27.3356	6.92042	no preeclampsia
healthy weight	1.7	59	80	21	20.4152	27.6817	7.26644	no preeclampsia
healthy weight	1.58	51	61	10	20.4294	24.4352	4.00577	no preeclampsia
healthy weight	1.58	51	61	10	20.4294	24.4352	4.00577	no preeclampsia
healthy weight	1.58	51	61	10	20.4294	24.4352	4.00577	no preeclampsia
healthy weight	1.58	51	64	13	20.4294	25.6369	5.2075	no preeclampsia
healthy weight	1.58	51	64	13	20.4294	25.6369	5.2075	no preeclampsia
healthy weight	1.58	51	64	13	20.4294	25.6369	5.2075	no preeclampsia
healthy weight	1.58	51	66	15	20.4294	26.4381	6.00865	no preeclampsia
healthy weight	1.58	51	66	15	20.4294	26.4381	6.00865	no preeclampsia
healthy weight	1.58	51	66	15	20.4294	26.4381	6.00865	severe preeclampsia
healthy weight	1.58	51	66	15	20.4294	26.4381	6.00865	no preeclampsia
healthy weight	1.58	51	66	15	20.4294	26.4381	6.00865	no preeclampsia
healthy weight	1.58	51	67	16	20.4294	26.8386	6.40923	no preeclampsia
healthy weight	1.58	51	68	17	20.4294	27.2392	6.80981	no preeclampsia
healthy weight	1.58	51	68	17	20.4294	27.2392	6.80981	no preeclampsia
healthy weight	1.58	51	68	17	20.4294	27.2392	6.80981	no preeclampsia
healthy weight	1.58	51	68	15	20.4294	27.2392	6.80981	no preeclampsia
healthy weight	1.58	51	69	18	20.4294	27.6398	7.21038	no preeclampsia
healthy weight	1.58	51	70	19	20.4294	28.0404	7.61096	no preeclampsia
healthy weight	1.58	51	74	23	20.4294	29.6427	9.21327	no preeclampsia
healthy weight	1.58	51	76	25	20.4294	30.4438	10.0144	no preeclampsia
healthy weight	1.67	57	72	15	20.4382	25.8166	5.37846	no preeclampsia
healthy weight	1.67	57	74	17	20.4382	26.5338	6.09559	no preeclampsia
healthy weight	1.67	57	79	22	20.4382	28.3266	7.88841	no preeclampsia
healthy weight	1.61	53	66	13	20.4467	25.462	5.01524	no preeclampsia
healthy weight	1.61	53	66	13	20.4467	25.462	5.01524	no preeclampsia
healthy weight	1.61	53	71	18	20.4467	27.3909	6.94418	no preeclampsia
healthy weight	1.64	55	62	7	20.4491	23.0518	2.60262	no preeclampsia
healthy weight	1.64	55	65	10	20.4491	24.1672	3.71802	no preeclampsia
healthy weight	1.64	55	65	10	20.4491	24.1672	3.71802	no preeclampsia
healthy weight	1.64	55	65	10	20.4491	24.1672	3.71802	no preeclampsia
healthy weight	1.64	55	67	12	20.4491	24.9108	4.46163	no preeclampsia
healthy weight	1.64	55	68	13	20.4491	25.2826	4.83343	no preeclampsia
healthy weight	1.64	55	72	17	20.4491	26.7698	6.32064	no preeclampsia
healthy weight	1.64	55	73	18	20.4491	27.1416	6.69244	no preeclampsia
healthy weight	1.64	55	75	20	20.4491	27.8852	7.43605	no preeclampsia
healthy weight	1.81	67	84	17	20.4511	25.6402	5.1891	preeclampsia
healthy weight	1.78	65	75	10	20.5151	23.6713	3.15617	no preeclampsia
healthy weight	1.71	60	86	26	20.5191	29.4108	8.89162	no preeclampsia
healthy weight	1.56	50	60	10	20.5457	24.6548	4.10914	no preeclampsia
healthy weight	1.56	50	60	10	20.5457	24.6548	4.10914	no preeclampsia
healthy weight	1.56	50	65	15	20.5457	26.7094	6.16371	no preeclampsia
healthy weight	1.56	50	75	25	20.5457	30.8185	10.2728	no preeclampsia
healthy weight	1.68	58	68	10	20.5499	24.093	3.54308	no preeclampsia
healthy weight	1.68	58	69	11	20.5499	24.4473	3.89739	no preeclampsia
healthy weight	1.68	58	73	15	20.5499	25.8645	5.31463	no preeclampsia
healthy weight	1.68	58	75	17	20.5499	26.5731	6.02324	no preeclampsia
healthy weight	1.68	58	76	18	20.5499	26.9274	6.37755	no preeclampsia
healthy weight	1.68	58	77	19	20.5499	27.2817	6.73186	no preeclampsia
healthy weight	1.68	58	78	20	20.5499	27.6361	7.08617	no preeclampsia
healthy weight	1.59	52	63	11	20.5688	24.9199	4.35109	no preeclampsia
healthy weight	1.59	52	65	13	20.5688	25.711	5.1422	no preeclampsia
healthy weight	1.59	52	67	15	20.5688	26.5021	5.93331	no preeclampsia
healthy weight	1.59	52	72	20	20.5688	28.4799	7.91108	no preeclampsia
healthy weight	1.65	56	66	10	20.5693	24.2424	3.67309	severe preeclampsia
healthy weight	1.65	56	67	11	20.5693	24.6097	4.0404	no preeclampsia
healthy weight	1.65	56	68	12	20.5693	24.977	4.40771	no preeclampsia
healthy weight	1.65	56	69	13	20.5693	25.3444	4.77502	no preeclampsia
healthy weight	1.65	56	71	15	20.5693	26.079	5.50964	no preeclampsia
healthy weight	1.65	56	71	15	20.5693	26.079	5.50964	no preeclampsia
healthy weight	1.65	56	71	15	20.5693	26.079	5.50964	no preeclampsia
healthy weight	1.65	56	72	16	20.5693	26.4463	5.87695	no preeclampsia
healthy weight	1.65	56	73	17	20.5693	26.8136	6.24426	no preeclampsia
healthy weight	1.65	56	74	18	20.5693	27.1809	6.61157	no preeclampsia
healthy weight	1.65	56	76	20	20.5693	27.9155	7.34619	no preeclampsia
healthy weight	1.65	56	81	25	20.5693	29.7521	9.18274	no preeclampsia
healthy weight	1.62	54	63	9	20.5761	24.0055	3.42936	no preeclampsia
healthy weight	1.62	54	64	10	20.5761	24.3865	3.81039	no preeclampsia
healthy weight	1.62	54	66	12	20.5761	25.1486	4.57247	no preeclampsia
healthy weight	1.62	54	69	15	20.5761	26.2917	5.71559	no preeclampsia
healthy weight	1.62	54	69	15	20.5761	26.2917	5.71559	no preeclampsia
healthy weight	1.62	54	69	15	20.5761	26.2917	5.71559	no preeclampsia
healthy weight	1.62	54	69	15	20.5761	26.2917	5.71559	no preeclampsia
healthy weight	1.62	54	71	17	20.5761	27.0538	6.47767	no preeclampsia
healthy weight	1.62	54	74	20	20.5761	28.1969	7.62079	no preeclampsia
healthy weight	1.62	54	76	22	20.5761	28.959	8.38287	no preeclampsia
healthy weight	1.72	61	80	19	20.6193	27.0416	6.42239	no preeclampsia
healthy weight	1.72	61	80	19	20.6193	27.0416	6.42239	no preeclampsia
healthy weight	1.69	59	76	17	20.6575	26.6097	5.95217	no preeclampsia
healthy weight	1.54	49	64	15	20.6612	26.986	6.32484	no preeclampsia
healthy weight	1.66	57	73	16	20.6852	26.4915	5.80636	no preeclampsia
healthy weight	1.66	57	80	23	20.6852	29.0318	8.34664	preeclampsia
healthy weight	1.66	57	82	25	20.6852	29.7576	9.07243	no preeclampsia
healthy weight	1.66	57	87	30	20.6852	31.5721	10.8869	no preeclampsia
healthy weight	1.57	51	59	8	20.6905	23.9361	3.24557	no preeclampsia
healthy weight	1.63	55	66	11	20.7008	24.841	4.14016	no preeclampsia
healthy weight	1.63	55	68	13	20.7008	25.5937	4.89292	no preeclampsia
healthy weight	1.63	55	68	13	20.7008	25.5937	4.89292	no preeclampsia
healthy weight	1.63	55	70	15	20.7008	26.3465	5.64568	no preeclampsia
healthy weight	1.63	55	70	15	20.7008	26.3465	5.64568	no preeclampsia
healthy weight	1.63	55	70	15	20.7008	26.3465	5.64568	no preeclampsia
healthy weight	1.63	55	70	15	20.7008	26.3465	5.64568	no preeclampsia
healthy weight	1.63	55	70	15	20.7008	26.3465	5.64568	no preeclampsia
healthy weight	1.63	55	70	15	20.7008	26.3465	5.64568	no preeclampsia
healthy weight	1.63	55	71	16	20.7008	26.7229	6.02206	no preeclampsia
healthy weight	1.63	55	71	16	20.7008	26.7229	6.02206	no preeclampsia
healthy weight	1.63	55	72	17	20.7008	27.0993	6.39843	no preeclampsia
healthy weight	1.63	55	74	19	20.7008	27.852	7.15119	no preeclampsia
healthy weight	1.6	53	59	6	20.7031	23.0469	2.34375	no preeclampsia
healthy weight	1.6	53	63	10	20.7031	24.6094	3.90625	no preeclampsia
healthy weight	1.6	53	63	10	20.7031	24.6094	3.90625	no preeclampsia
healthy weight	1.6	53	65	12	20.7031	25.3906	4.6875	no preeclampsia
healthy weight	1.6	53	65	12	20.7031	25.3906	4.6875	no preeclampsia
healthy weight	1.6	53	65	12	20.7031	25.3906	4.6875	no preeclampsia
healthy weight	1.6	53	67	14	20.7031	26.1719	5.46875	no preeclampsia
healthy weight	1.6	53	67	14	20.7031	26.1719	5.46875	no preeclampsia
healthy weight	1.6	53	68	15	20.7031	26.5625	5.85938	no preeclampsia
healthy weight	1.6	53	68	15	20.7031	26.5625	5.85938	no preeclampsia
healthy weight	1.6	53	68	15	20.7031	26.5625	5.85938	no preeclampsia
healthy weight	1.6	53	68	15	20.7031	26.5625	5.85938	no preeclampsia
healthy weight	1.6	53	68	15	20.7031	26.5625	5.85938	no preeclampsia
healthy weight	1.6	53	68	15	20.7031	26.5625	5.85938	no preeclampsia
healthy weight	1.6	53	69	16	20.7031	26.9531	6.25	no preeclampsia
healthy weight	1.6	53	71	18	20.7031	27.7344	7.03125	no preeclampsia
healthy weight	1.6	53	73	20	20.7031	28.5156	7.8125	no preeclampsia
healthy weight	1.6	53	73	20	20.7031	28.5156	7.8125	no preeclampsia
healthy weight	1.6	53	73	20	20.7031	28.5156	7.8125	no preeclampsia
healthy weight	1.6	53	75	22	20.7031	29.2969	8.59375	no preeclampsia
healthy weight	1.7	60	70	10	20.7612	24.2215	3.46021	no preeclampsia
healthy weight	1.7	60	76	16	20.7612	26.2976	5.53633	no preeclampsia
healthy weight	1.7	60	77	17	20.7612	26.6436	5.88235	no preeclampsia
healthy weight	1.7	60	79	19	20.7612	27.3356	6.57439	no preeclampsia
healthy weight	1.7	60	80	20	20.7612	27.6817	6.92042	no preeclampsia
healthy weight	1.7	60	80	20	20.7612	27.6817	6.92042	no preeclampsia
healthy weight	1.7	60	85	25	20.7612	29.4118	8.65052	no preeclampsia
healthy weight	1.7	60	85	25	20.7612	29.4118	8.65052	no preeclampsia
healthy weight	1.52	48	58	10	20.7756	25.1039	4.32825	no preeclampsia
healthy weight	1.67	58	69	11	20.7967	24.7409	3.94421	no preeclampsia
healthy weight	1.67	58	73	15	20.7967	26.1752	5.37846	no preeclampsia
healthy weight	1.67	58	73	15	20.7967	26.1752	5.37846	no preeclampsia
healthy weight	1.67	58	77	19	20.7967	27.6095	6.81272	no preeclampsia
healthy weight	1.55	50	63	13	20.8117	26.2227	5.41103	no preeclampsia
healthy weight	1.55	50	63	13	20.8117	26.2227	5.41103	no preeclampsia
healthy weight	1.55	50	63	13	20.8117	26.2227	5.41103	no preeclampsia
healthy weight	1.55	50	65	15	20.8117	27.0552	6.2435	no preeclampsia
healthy weight	1.64	56	69	13	20.8209	25.6544	4.83343	no preeclampsia
healthy weight	1.64	56	73	17	20.8209	27.1416	6.32064	no preeclampsia
healthy weight	1.64	56	74	18	20.8209	27.5134	6.69244	severe preeclampsia
healthy weight	1.64	56	75	19	20.8209	27.8852	7.06425	no preeclampsia
healthy weight	1.58	52	58	6	20.83	23.2335	2.40346	no preeclampsia
healthy weight	1.58	52	62	10	20.83	24.8358	4.00577	no preeclampsia
healthy weight	1.58	52	65	13	20.83	26.0375	5.2075	no preeclampsia
healthy weight	1.58	52	65	13	20.83	26.0375	5.2075	no preeclampsia
healthy weight	1.58	52	66	14	20.83	26.4381	5.60808	no preeclampsia
healthy weight	1.58	52	70	18	20.83	28.0404	7.21038	no preeclampsia
healthy weight	1.78	66	83	17	20.8307	26.1962	5.36548	no preeclampsia
healthy weight	1.61	54	65	11	20.8325	25.0762	4.24366	no preeclampsia
healthy weight	1.61	54	74	20	20.8325	28.5483	7.71575	no preeclampsia
healthy weight	1.71	61	82	21	20.8611	28.0428	7.1817	no preeclampsia
healthy weight	1.75	64	87	23	20.898	28.4082	7.5102	no preeclampsia
healthy weight	1.68	59	70	11	20.9042	24.8016	3.89739	no preeclampsia
healthy weight	1.68	59	70	11	20.9042	24.8016	3.89739	no preeclampsia
healthy weight	1.68	59	71	12	20.9042	25.1559	4.2517	no preeclampsia
healthy weight	1.68	59	72	13	20.9042	25.5102	4.60601	no preeclampsia
healthy weight	1.68	59	73	14	20.9042	25.8645	4.96032	no preeclampsia
healthy weight	1.53	49	55	6	20.9321	23.4952	2.56312	no preeclampsia
healthy weight	1.53	49	61	12	20.9321	26.0584	5.12623	no preeclampsia
healthy weight	1.53	49	70	21	20.9321	29.903	8.97091	no preeclampsia
healthy weight	1.65	57	68	11	20.9366	24.977	4.0404	no preeclampsia
healthy weight	1.65	57	69	12	20.9366	25.3444	4.40771	no preeclampsia
healthy weight	1.65	57	72	15	20.9366	26.4463	5.50964	preeclampsia
healthy weight	1.65	57	72	15	20.9366	26.4463	5.50964	no preeclampsia
healthy weight	1.65	57	77	20	20.9366	28.2828	7.34619	no preeclampsia
healthy weight	1.65	57	79	22	20.9366	29.0174	8.08081	no preeclampsia
healthy weight	1.56	51	56	5	20.9566	23.0112	2.05457	no preeclampsia
healthy weight	1.56	51	61	10	20.9566	25.0657	4.10914	no preeclampsia
healthy weight	1.56	51	62	11	20.9566	25.4767	4.52005	no preeclampsia
healthy weight	1.56	51	63	12	20.9566	25.8876	4.93097	no preeclampsia
healthy weight	1.56	51	64	13	20.9566	26.2985	5.34188	no preeclampsia
healthy weight	1.56	51	65	14	20.9566	26.7094	5.75279	no preeclampsia
healthy weight	1.56	51	69	18	20.9566	28.3531	7.39645	no preeclampsia
healthy weight	1.62	55	65	10	20.9572	24.7676	3.81039	no preeclampsia
healthy weight	1.62	55	65	10	20.9572	24.7676	3.81039	no preeclampsia
healthy weight	1.62	55	65	10	20.9572	24.7676	3.81039	no preeclampsia
healthy weight	1.62	55	68	13	20.9572	25.9107	4.95351	no preeclampsia
healthy weight	1.62	55	68	13	20.9572	25.9107	4.95351	no preeclampsia
healthy weight	1.62	55	69	14	20.9572	26.2917	5.33455	no preeclampsia
healthy weight	1.62	55	70	15	20.9572	26.6728	5.71559	no preeclampsia
healthy weight	1.62	55	70	15	20.9572	26.6728	5.71559	no preeclampsia
healthy weight	1.62	55	70	15	20.9572	26.6728	5.71559	no preeclampsia
healthy weight	1.62	55	70	15	20.9572	26.6728	5.71559	no preeclampsia
healthy weight	1.62	55	74	19	20.9572	28.1969	7.23975	no preeclampsia
healthy weight	1.62	55	75	20	20.9572	28.578	7.62079	no preeclampsia
healthy weight	1.62	55	80	25	20.9572	30.4832	9.52599	no preeclampsia
healthy weight	1.62	55	85	30	20.9572	32.3884	11.4312	no preeclampsia
healthy weight	1.72	62	71	9	20.9573	23.9995	3.04218	no preeclampsia
healthy weight	1.72	62	79	17	20.9573	26.7036	5.74635	no preeclampsia
healthy weight	1.72	62	85	23	20.9573	28.7317	7.77447	preeclampsia
healthy weight	1.59	53	63	10	20.9644	24.9199	3.95554	no preeclampsia
healthy weight	1.59	53	78	25	20.9644	30.8532	9.88885	no preeclampsia
healthy weight	1.66	58	68	10	21.048	24.677	3.62897	no preeclampsia
healthy weight	1.66	58	74	16	21.048	26.8544	5.80636	no preeclampsia
healthy weight	1.66	58	76	18	21.048	27.5802	6.53215	no preeclampsia
healthy weight	1.66	58	77	19	21.048	27.9431	6.89505	no preeclampsia
healthy weight	1.66	58	78	20	21.048	28.306	7.25795	no preeclampsia
healthy weight	1.73	63	88	25	21.0498	29.4029	8.3531	no preeclampsia
healthy weight	1.63	56	62	6	21.0772	23.3355	2.25827	no preeclampsia
healthy weight	1.63	56	65	9	21.0772	24.4646	3.38741	preeclampsia
healthy weight	1.63	56	66	10	21.0772	24.841	3.76378	no preeclampsia
healthy weight	1.63	56	66	10	21.0772	24.841	3.76378	no preeclampsia
healthy weight	1.63	56	66	10	21.0772	24.841	3.76378	no preeclampsia
healthy weight	1.63	56	68	13	21.0772	25.5937	4.51654	no preeclampsia
healthy weight	1.63	56	68	12	21.0772	25.5937	4.51654	no preeclampsia
healthy weight	1.63	56	69	13	21.0772	25.9701	4.89292	no preeclampsia
healthy weight	1.63	56	70	14	21.0772	26.3465	5.2693	no preeclampsia
healthy weight	1.63	56	71	15	21.0772	26.7229	5.64568	no preeclampsia
healthy weight	1.63	56	71	15	21.0772	26.7229	5.64568	no preeclampsia
healthy weight	1.63	56	71	15	21.0772	26.7229	5.64568	no preeclampsia
healthy weight	1.63	56	72	16	21.0772	27.0993	6.02206	no preeclampsia
healthy weight	1.63	56	72	16	21.0772	27.0993	6.02206	no preeclampsia
healthy weight	1.63	56	74	18	21.0772	27.852	6.77481	no preeclampsia
healthy weight	1.63	56	76	20	21.0772	28.6048	7.52757	no preeclampsia
healthy weight	1.63	56	76	20	21.0772	28.6048	7.52757	no preeclampsia
healthy weight	1.63	56	76	20	21.0772	28.6048	7.52757	no preeclampsia
healthy weight	1.6	54	62	8	21.0937	24.2187	3.125	no preeclampsia
healthy weight	1.6	54	64	10	21.0937	25	3.90625	no preeclampsia
healthy weight	1.6	54	64	10	21.0937	25	3.90625	no preeclampsia
healthy weight	1.6	54	65	11	21.0937	25.3906	4.29688	no preeclampsia
healthy weight	1.6	54	65	11	21.0937	25.3906	4.29688	no preeclampsia
healthy weight	1.6	54	66	12	21.0937	25.7812	4.6875	no preeclampsia
healthy weight	1.6	54	69	15	21.0937	26.9531	5.85938	no preeclampsia
healthy weight	1.6	54	69	15	21.0937	26.9531	5.85938	no preeclampsia
healthy weight	1.6	54	69	15	21.0937	26.9531	5.85938	no preeclampsia
healthy weight	1.6	54	70	16	21.0937	27.3437	6.25	no preeclampsia
healthy weight	1.6	54	70	16	21.0937	27.3437	6.25	no preeclampsia
healthy weight	1.6	54	71	17	21.0937	27.7344	6.64062	no preeclampsia
healthy weight	1.6	54	72	18	21.0937	28.125	7.03125	no preeclampsia
healthy weight	1.6	54	74	20	21.0937	28.9062	7.8125	no preeclampsia
healthy weight	1.6	54	74	20	21.0937	28.9062	7.8125	no preeclampsia
healthy weight	1.6	54	74	20	21.0937	28.9062	7.8125	no preeclampsia
healthy weight	1.6	54	74	20	21.0937	28.9062	7.8125	no preeclampsia
healthy weight	1.6	54	75	21	21.0937	29.2969	8.20312	no preeclampsia
healthy weight	1.6	54	79	25	21.0937	30.8594	9.76562	no preeclampsia
healthy weight	1.6	54	81	27	21.0937	31.6406	10.5469	no preeclampsia
healthy weight	1.6	54	84	30	21.0937	32.8125	11.7187	preeclampsia
healthy weight	1.57	52	60	8	21.0962	24.3418	3.24557	no preeclampsia
healthy weight	1.57	52	63	11	21.0962	25.5588	4.46266	no preeclampsia
healthy weight	1.7	61	71	10	21.1073	24.5675	3.46021	no preeclampsia
healthy weight	1.7	61	71	10	21.1073	24.5675	3.46021	no preeclampsia
healthy weight	1.74	64	82	18	21.1389	27.0842	5.9453	no preeclampsia
healthy weight	1.67	59	79	20	21.1553	28.3266	7.17129	no preeclampsia
healthy weight	1.67	59	79	20	21.1553	28.3266	7.17129	preeclampsia
healthy weight	1.67	59	84	25	21.1553	30.1194	8.96411	no preeclampsia
healthy weight	1.64	57	65	8	21.1927	24.1672	2.97442	no preeclampsia
healthy weight	1.64	57	68	11	21.1927	25.2826	4.08983	no preeclampsia
healthy weight	1.64	57	72	15	21.1927	26.7698	5.57704	no preeclampsia
healthy weight	1.64	57	73	16	21.1927	27.1416	5.94884	no preeclampsia
healthy weight	1.64	57	77	20	21.1927	28.6288	7.43605	no preeclampsia
healthy weight	1.64	57	78	21	21.1927	29.0006	7.80785	no preeclampsia
healthy weight	1.64	57	79	22	21.1927	29.3724	8.17965	no preeclampsia
healthy weight	1.71	62	71	9	21.2031	24.281	3.07787	no preeclampsia
healthy weight	1.52	49	63	14	21.2084	27.268	6.05956	no preeclampsia
healthy weight	1.61	55	62	7	21.2183	23.9188	2.70051	no preeclampsia
healthy weight	1.61	55	68	13	21.2183	26.2336	5.01524	no preeclampsia
healthy weight	1.61	55	75	20	21.2183	28.9341	7.71575	no preeclampsia
healthy weight	1.55	51	63	12	21.2279	26.2227	4.9948	no preeclampsia
healthy weight	1.55	51	64	13	21.2279	26.6389	5.41103	no preeclampsia
healthy weight	1.55	51	64	13	21.2279	26.6389	5.41103	no preeclampsia
healthy weight	1.55	51	66	15	21.2279	27.4714	6.2435	no preeclampsia
healthy weight	1.58	53	60	7	21.2306	24.0346	2.80404	no preeclampsia
healthy weight	1.58	53	64	11	21.2306	25.6369	4.40635	no preeclampsia
healthy weight	1.58	53	68	15	21.2306	27.2392	6.00865	no preeclampsia
healthy weight	1.58	53	68	15	21.2306	27.2392	6.00865	no preeclampsia
healthy weight	1.58	53	71	18	21.2306	28.441	7.21038	no preeclampsia
healthy weight	1.58	53	75	22	21.2306	30.0433	8.81269	no preeclampsia
healthy weight	1.58	53	75	22	21.2306	30.0433	8.81269	no preeclampsia
healthy weight	1.68	60	70	10	21.2585	24.8016	3.54308	no preeclampsia
healthy weight	1.68	60	70	10	21.2585	24.8016	3.54308	no preeclampsia
healthy weight	1.68	60	71	11	21.2585	25.1559	3.89739	no preeclampsia
healthy weight	1.68	60	72	12	21.2585	25.5102	4.2517	no preeclampsia
healthy weight	1.68	60	75	15	21.2585	26.5731	5.31463	no preeclampsia
healthy weight	1.68	60	75	15	21.2585	26.5731	5.31463	no preeclampsia
healthy weight	1.68	60	75	15	21.2585	26.5731	5.31463	no preeclampsia
healthy weight	1.68	60	75	15	21.2585	26.5731	5.31463	no preeclampsia
healthy weight	1.68	60	76	16	21.2585	26.9274	5.66893	no preeclampsia
healthy weight	1.68	60	76	16	21.2585	26.9274	5.66893	no preeclampsia
healthy weight	1.68	60	77	17	21.2585	27.2817	6.02324	no preeclampsia
healthy weight	1.68	60	80	20	21.2585	28.3447	7.08617	no preeclampsia
healthy weight	1.68	60	80	20	21.2585	28.3447	7.08617	no preeclampsia
healthy weight	1.68	60	80	20	21.2585	28.3447	7.08617	no preeclampsia
healthy weight	1.68	60	80	20	21.2585	28.3447	7.08617	no preeclampsia
healthy weight	1.68	60	80	20	21.2585	28.3447	7.08617	no preeclampsia
healthy weight	1.68	60	80	20	21.2585	28.3447	7.08617	no preeclampsia
healthy weight	1.68	60	82	22	21.2585	29.0533	7.79478	no preeclampsia
healthy weight	1.68	60	85	25	21.2585	30.1162	8.85771	no preeclampsia
healthy weight	1.68	60	90	30	21.2585	31.8878	10.6293	no preeclampsia
healthy weight	1.72	63	83	20	21.2953	28.0557	6.76041	no preeclampsia
healthy weight	1.65	58	67	9	21.3039	24.6097	3.30579	no preeclampsia
healthy weight	1.65	58	68	10	21.3039	24.977	3.67309	no preeclampsia
healthy weight	1.65	58	68	10	21.3039	24.977	3.67309	no preeclampsia
healthy weight	1.65	58	69	11	21.3039	25.3444	4.0404	no preeclampsia
healthy weight	1.65	58	71	13	21.3039	26.079	4.77502	no preeclampsia
healthy weight	1.65	58	71	13	21.3039	26.079	4.77502	no preeclampsia
healthy weight	1.65	58	73	15	21.3039	26.8136	5.50964	no preeclampsia
healthy weight	1.65	58	73	15	21.3039	26.8136	5.50964	no preeclampsia
healthy weight	1.65	58	75	17	21.3039	27.5482	6.24426	no preeclampsia
healthy weight	1.65	58	76	18	21.3039	27.9155	6.61157	no preeclampsia
healthy weight	1.65	58	78	20	21.3039	28.6501	7.34619	no preeclampsia
healthy weight	1.65	58	79	21	21.3039	29.0174	7.7135	no preeclampsia
healthy weight	1.65	58	80	22	21.3039	29.3848	8.08081	no preeclampsia
healthy weight	1.65	58	88	30	21.3039	32.3232	11.0193	preeclampsia
healthy weight	1.5	48	63	15	21.3333	28	6.66667	no preeclampsia
healthy weight	1.62	56	65	9	21.3382	24.7676	3.42936	no preeclampsia
healthy weight	1.62	56	67	11	21.3382	25.5296	4.19143	no preeclampsia
healthy weight	1.62	56	76	20	21.3382	28.959	7.62079	no preeclampsia
healthy weight	1.53	50	57	7	21.3593	24.3496	2.9903	no preeclampsia
healthy weight	1.53	50	65	15	21.3593	27.7671	6.40779	no preeclampsia
healthy weight	1.53	50	68	18	21.3593	29.0487	7.68935	no preeclampsia
healthy weight	1.53	50	69	19	21.3593	29.4758	8.11654	no preeclampsia
healthy weight	1.59	54	69	15	21.3599	27.2932	5.93331	no preeclampsia
healthy weight	1.59	54	69	15	21.3599	27.2932	5.93331	no preeclampsia
healthy weight	1.59	54	74	20	21.3599	29.271	7.91108	no preeclampsia
healthy weight	1.56	52	62	10	21.3675	25.4767	4.10914	no preeclampsia
healthy weight	1.56	52	65	13	21.3675	26.7094	5.34188	no preeclampsia
healthy weight	1.56	52	67	15	21.3675	27.5312	6.16371	no preeclampsia
healthy weight	1.56	52	67	15	21.3675	27.5312	6.16371	no preeclampsia
healthy weight	1.56	52	72	20	21.3675	29.5858	8.21828	no preeclampsia
healthy weight	1.56	52	72	20	21.3675	29.5858	8.21828	no preeclampsia
healthy weight	1.66	59	74	15	21.4109	26.8544	5.44346	no preeclampsia
healthy weight	1.66	59	75	16	21.4109	27.2173	5.80636	no preeclampsia
healthy weight	1.66	59	75	16	21.4109	27.2173	5.80636	no preeclampsia
healthy weight	1.66	59	79	20	21.4109	28.6689	7.25795	no preeclampsia
healthy weight	1.66	59	84	25	21.4109	30.4834	9.07243	no preeclampsia
healthy weight	1.7	62	77	15	21.4533	26.6436	5.19031	no preeclampsia
healthy weight	1.7	62	77	15	21.4533	26.6436	5.19031	no preeclampsia
healthy weight	1.7	62	80	18	21.4533	27.6817	6.22837	no preeclampsia
healthy weight	1.7	62	81	17	21.4533	28.0277	6.57439	no preeclampsia
healthy weight	1.63	57	67	10	21.4536	25.2174	3.76378	no preeclampsia
healthy weight	1.63	57	72	15	21.4536	27.0993	5.64568	no preeclampsia
healthy weight	1.63	57	75	18	21.4536	28.2284	6.77481	no preeclampsia
healthy weight	1.63	57	75	18	21.4536	28.2284	6.77481	no preeclampsia
healthy weight	1.63	57	75	18	21.4536	28.2284	6.77481	no preeclampsia
healthy weight	1.63	57	75	18	21.4536	28.2284	6.77481	severe preeclampsia
healthy weight	1.63	57	87	30	21.4536	32.7449	11.2914	no preeclampsia
healthy weight	1.78	68	81	13	21.4619	25.565	4.10302	preeclampsia
healthy weight	1.74	65	75	10	21.4692	24.7721	3.30295	no preeclampsia
healthy weight	1.6	55	63	8	21.4844	24.6094	3.125	no preeclampsia
healthy weight	1.6	55	64	9	21.4844	25	3.51562	no preeclampsia
healthy weight	1.6	55	67	12	21.4844	26.1719	4.6875	no preeclampsia
healthy weight	1.6	55	67	12	21.4844	26.1719	4.6875	no preeclampsia
healthy weight	1.6	55	67	12	21.4844	26.1719	4.6875	no preeclampsia
healthy weight	1.6	55	70	15	21.4844	27.3437	5.85938	no preeclampsia
healthy weight	1.6	55	70	15	21.4844	27.3437	5.85938	no preeclampsia
healthy weight	1.6	55	70	15	21.4844	27.3437	5.85938	no preeclampsia
healthy weight	1.6	55	70	15	21.4844	27.3437	5.85938	no preeclampsia
healthy weight	1.6	55	70	15	21.4844	27.3437	5.85938	preeclampsia
healthy weight	1.6	55	70	15	21.4844	27.3437	5.85938	no preeclampsia
healthy weight	1.6	55	70	15	21.4844	27.3437	5.85938	no preeclampsia
healthy weight	1.6	55	70	15	21.4844	27.3437	5.85938	no preeclampsia
healthy weight	1.6	55	71	16	21.4844	27.7344	6.25	no preeclampsia
healthy weight	1.6	55	72	17	21.4844	28.125	6.64062	no preeclampsia
healthy weight	1.6	55	73	18	21.4844	28.5156	7.03125	no preeclampsia
healthy weight	1.6	55	74	19	21.4844	28.9062	7.42187	no preeclampsia
healthy weight	1.6	55	75	20	21.4844	29.2969	7.8125	no preeclampsia
healthy weight	1.6	55	75	20	21.4844	29.2969	7.8125	no preeclampsia
healthy weight	1.6	55	75	20	21.4844	29.2969	7.8125	no preeclampsia
healthy weight	1.6	55	75	20	21.4844	29.2969	7.8125	no preeclampsia
healthy weight	1.6	55	76	21	21.4844	29.6875	8.20312	no preeclampsia
healthy weight	1.6	55	77	22	21.4844	30.0781	8.59375	no preeclampsia
healthy weight	1.6	55	78	23	21.4844	30.4687	8.98437	no preeclampsia
healthy weight	1.6	55	80	25	21.4844	31.25	9.76562	no preeclampsia
healthy weight	1.6	55	82	27	21.4844	32.0312	10.5469	no preeclampsia
healthy weight	1.57	53	65	12	21.5019	26.3702	4.86835	no preeclampsia
healthy weight	1.57	53	67	14	21.5019	27.1816	5.67974	no preeclampsia
healthy weight	1.54	51	64	13	21.5045	26.986	5.48153	no preeclampsia
healthy weight	1.67	60	68	8	21.5139	24.3824	2.86851	no preeclampsia
healthy weight	1.67	60	75	15	21.5139	26.8923	5.37846	no preeclampsia
healthy weight	1.67	60	75	15	21.5139	26.8923	5.37846	no preeclampsia
healthy weight	1.67	60	79	19	21.5139	28.3266	6.81272	no preeclampsia
healthy weight	1.67	60	80	20	21.5139	28.6851	7.17129	no preeclampsia
healthy weight	1.67	60	80	20	21.5139	28.6851	7.17129	no preeclampsia
healthy weight	1.71	63	79	16	21.5451	27.0169	5.47177	no preeclampsia
healthy weight	1.75	66	90	24	21.551	29.3878	7.83673	no preeclampsia
healthy weight	1.64	58	63	5	21.5645	23.4236	1.85901	no preeclampsia
healthy weight	1.64	58	68	10	21.5645	25.2826	3.71802	no preeclampsia
healthy weight	1.64	58	71	13	21.5645	26.398	4.83343	no preeclampsia
healthy weight	1.64	58	73	15	21.5645	27.1416	5.57704	no preeclampsia
healthy weight	1.64	58	75	17	21.5645	27.8852	6.32064	no preeclampsia
healthy weight	1.64	58	83	25	21.5645	30.8596	9.29506	no preeclampsia
healthy weight	1.61	56	60	4	21.6041	23.1473	1.54315	no preeclampsia
healthy weight	1.61	56	71	15	21.6041	27.3909	5.78681	no preeclampsia
healthy weight	1.61	56	72	16	21.6041	27.7767	6.1726	no preeclampsia
healthy weight	1.61	56	72	16	21.6041	27.7767	6.1726	no preeclampsia
healthy weight	1.68	61	71	10	21.6128	25.1559	3.54308	no preeclampsia
healthy weight	1.68	61	71	10	21.6128	25.1559	3.54308	no preeclampsia
healthy weight	1.68	61	76	15	21.6128	26.9274	5.31463	no preeclampsia
healthy weight	1.68	61	76	15	21.6128	26.9274	5.31463	no preeclampsia
healthy weight	1.68	61	78	17	21.6128	27.6361	6.02324	no preeclampsia
healthy weight	1.68	61	82	21	21.6128	29.0533	7.44048	no preeclampsia
healthy weight	1.58	54	64	10	21.6311	25.6369	4.00577	no preeclampsia
healthy weight	1.58	54	64	10	21.6311	25.6369	4.00577	no preeclampsia
healthy weight	1.58	54	64	10	21.6311	25.6369	4.00577	no preeclampsia
healthy weight	1.58	54	67	13	21.6311	26.8386	5.2075	no preeclampsia
healthy weight	1.58	54	69	15	21.6311	27.6398	6.00865	no preeclampsia
healthy weight	1.58	54	69	15	21.6311	27.6398	6.00865	no preeclampsia
healthy weight	1.58	54	71	18	21.6311	28.441	6.80981	no preeclampsia
healthy weight	1.58	54	73	19	21.6311	29.2421	7.61096	no preeclampsia
healthy weight	1.72	64	84	20	21.6333	28.3937	6.76041	no preeclampsia
healthy weight	1.72	64	89	25	21.6333	30.0838	8.45051	no preeclampsia
healthy weight	1.55	52	65	13	21.6441	27.0552	5.41103	no preeclampsia
healthy weight	1.65	59	66	7	21.6713	24.2424	2.57117	no preeclampsia
healthy weight	1.65	59	69	10	21.6713	25.3444	3.67309	no preeclampsia
healthy weight	1.65	59	72	13	21.6713	26.4463	4.77502	no preeclampsia
healthy weight	1.65	59	73	14	21.6713	26.8136	5.14233	no preeclampsia
healthy weight	1.65	59	74	15	21.6713	27.1809	5.50964	no preeclampsia
healthy weight	1.65	59	74	15	21.6713	27.1809	5.50964	no preeclampsia
healthy weight	1.69	62	83	21	21.7079	29.0606	7.35268	no preeclampsia
healthy weight	1.73	65	80	15	21.7181	26.7299	5.01186	no preeclampsia
healthy weight	1.73	65	85	20	21.7181	28.4005	6.68248	no preeclampsia
healthy weight	1.73	65	85	20	21.7181	28.4005	6.68248	no preeclampsia
healthy weight	1.73	65	86	21	21.7181	28.7347	7.01661	no preeclampsia
healthy weight	1.73	65	87	22	21.7181	29.0688	7.35073	no preeclampsia
healthy weight	1.73	65	92	27	21.7181	30.7394	9.02135	no preeclampsia
healthy weight	1.62	57	67	10	21.7193	25.5296	3.81039	no preeclampsia
healthy weight	1.62	57	67	10	21.7193	25.5296	3.81039	no preeclampsia
healthy weight	1.62	57	70	13	21.7193	26.6728	4.95351	no preeclampsia
healthy weight	1.62	57	72	15	21.7193	27.4348	5.71559	no preeclampsia
healthy weight	1.62	57	75	18	21.7193	28.578	6.85871	no preeclampsia
healthy weight	1.59	55	65	10	21.7555	25.711	3.95554	no preeclampsia
healthy weight	1.59	55	66	11	21.7555	26.1066	4.35109	no preeclampsia
healthy weight	1.66	60	70	10	21.7738	25.4028	3.62897	no preeclampsia
healthy weight	1.66	60	70	10	21.7738	25.4028	3.62897	no preeclampsia
healthy weight	1.66	60	72	12	21.7738	26.1286	4.35477	no preeclampsia
healthy weight	1.66	60	72	12	21.7738	26.1286	4.35477	no preeclampsia
healthy weight	1.66	60	74	14	21.7738	26.8544	5.08056	no preeclampsia
healthy weight	1.66	60	75	15	21.7738	27.2173	5.44346	no preeclampsia
healthy weight	1.66	60	76	16	21.7738	27.5802	5.80636	no preeclampsia
healthy weight	1.66	60	76	16	21.7738	27.5802	5.80636	no preeclampsia
healthy weight	1.66	60	80	20	21.7738	29.0318	7.25795	severe preeclampsia
healthy weight	1.5	49	64	15	21.7778	28.4444	6.66667	no preeclampsia
healthy weight	1.56	53	63	10	21.7784	25.8876	4.10914	no preeclampsia
healthy weight	1.56	53	68	15	21.7784	27.9421	6.16371	no preeclampsia
healthy weight	1.53	51	64	13	21.7865	27.3399	5.55342	no preeclampsia
healthy weight	1.53	51	68	17	21.7865	29.0487	7.26216	no preeclampsia
healthy weight	1.7	63	76	13	21.7993	26.2976	4.49827	no preeclampsia
healthy weight	1.7	63	77	14	21.7993	26.6436	4.84429	no preeclampsia
healthy weight	1.7	63	78	15	21.7993	26.9896	5.19031	no preeclampsia
healthy weight	1.63	58	68	10	21.83	25.5937	3.76378	no preeclampsia
healthy weight	1.63	58	73	15	21.83	27.4756	5.64568	no preeclampsia
healthy weight	1.63	58	73	15	21.83	27.4756	5.64568	no preeclampsia
healthy weight	1.63	58	73	15	21.83	27.4756	5.64568	no preeclampsia
healthy weight	1.63	58	74	16	21.83	27.852	6.02206	no preeclampsia
healthy weight	1.63	58	75	17	21.83	28.2284	6.39843	preeclampsia
healthy weight	1.63	58	78	20	21.83	29.3575	7.52757	no preeclampsia
healthy weight	1.63	58	78	20	21.83	29.3575	7.52757	no preeclampsia
healthy weight	1.67	61	70	9	21.8724	25.0995	3.22708	no preeclampsia
healthy weight	1.67	61	81	20	21.8724	29.0437	7.17129	no preeclampsia
healthy weight	1.6	56	66	10	21.875	25.7812	3.90625	no preeclampsia
healthy weight	1.6	56	67	11	21.875	26.1719	4.29688	no preeclampsia
healthy weight	1.6	56	68	12	21.875	26.5625	4.6875	no preeclampsia
healthy weight	1.6	56	69	13	21.875	26.9531	5.07812	no preeclampsia
healthy weight	1.6	56	70	14	21.875	27.3437	5.46875	no preeclampsia
healthy weight	1.6	56	71	15	21.875	27.7344	5.85937	no preeclampsia
healthy weight	1.6	56	71	15	21.875	27.7344	5.85937	no preeclampsia
healthy weight	1.6	56	73	17	21.875	28.5156	6.64062	no preeclampsia
healthy weight	1.6	56	76	20	21.875	29.6875	7.8125	no preeclampsia
healthy weight	1.6	56	76	20	21.875	29.6875	7.8125	no preeclampsia
healthy weight	1.6	56	76	18	21.875	29.6875	7.8125	preeclampsia
healthy weight	1.6	56	76	20	21.875	29.6875	7.8125	no preeclampsia
healthy weight	1.6	56	78	22	21.875	30.4687	8.59375	no preeclampsia
healthy weight	1.75	67	107	40	21.8776	34.9388	13.0612	severe preeclampsia
healthy weight	1.71	64	84	20	21.8871	28.7268	6.83971	no preeclampsia
healthy weight	1.48	48	62	14	21.9138	28.3053	6.39153	no preeclampsia
healthy weight	1.64	59	71	12	21.9363	26.398	4.46163	no preeclampsia
healthy weight	1.64	59	79	20	21.9363	29.3724	7.43605	no preeclampsia
healthy weight	1.68	62	72	10	21.9671	25.5102	3.54308	no preeclampsia
healthy weight	1.68	62	74	12	21.9671	26.2188	4.2517	no preeclampsia
healthy weight	1.68	62	75	13	21.9671	26.5731	4.60601	no preeclampsia
healthy weight	1.68	62	82	20	21.9671	29.0533	7.08617	no preeclampsia
healthy weight	1.68	62	82	20	21.9671	29.0533	7.08617	no preeclampsia
healthy weight	1.68	62	84	22	21.9671	29.7619	7.79478	no preeclampsia
healthy weight	1.72	65	88	23	21.9713	29.7458	7.77447	no preeclampsia
healthy weight	1.72	65	90	25	21.9713	30.4218	8.45051	no preeclampsia
healthy weight	1.61	57	67	10	21.9899	25.8478	3.85788	no preeclampsia
healthy weight	1.61	57	70	13	21.9899	27.0051	5.01524	no preeclampsia
healthy weight	1.61	57	72	15	21.9899	27.7767	5.78681	no preeclampsia
healthy weight	1.61	57	72	15	21.9899	27.7767	5.78681	no preeclampsia
healthy weight	1.58	55	65	10	22.0317	26.0375	4.00577	no preeclampsia
healthy weight	1.58	55	70	15	22.0317	28.0404	6.00865	no preeclampsia
healthy weight	1.58	55	70	15	22.0317	28.0404	6.00865	no preeclampsia
healthy weight	1.58	55	70	15	22.0317	28.0404	6.00865	no preeclampsia
healthy weight	1.58	55	70	15	22.0317	28.0404	6.00865	no preeclampsia
healthy weight	1.58	55	72	17	22.0317	28.8415	6.80981	no preeclampsia
healthy weight	1.58	55	73	18	22.0317	29.2421	7.21038	no preeclampsia
healthy weight	1.65	60	71	11	22.0386	26.079	4.0404	no preeclampsia
healthy weight	1.65	60	73	13	22.0386	26.8136	4.77502	no preeclampsia
healthy weight	1.65	60	73	13	22.0386	26.8136	4.77502	no preeclampsia
healthy weight	1.65	60	75	15	22.0386	27.5482	5.50964	no preeclampsia
healthy weight	1.65	60	75	15	22.0386	27.5482	5.50964	no preeclampsia
healthy weight	1.65	60	75	15	22.0386	27.5482	5.50964	no preeclampsia
healthy weight	1.65	60	78	18	22.0386	28.6501	6.61157	no preeclampsia
healthy weight	1.65	60	80	20	22.0386	29.3848	7.34619	no preeclampsia
healthy weight	1.65	60	80	20	22.0386	29.3848	7.34619	no preeclampsia
healthy weight	1.65	60	82	22	22.0386	30.1194	8.08081	no preeclampsia
healthy weight	1.65	60	83	23	22.0386	30.4867	8.44812	no preeclampsia
healthy weight	1.65	60	83	23	22.0386	30.4867	8.44812	no preeclampsia
healthy weight	1.65	60	85	25	22.0386	31.2213	9.18274	no preeclampsia
healthy weight	1.65	60	85	25	22.0386	31.2213	9.18274	no preeclampsia
healthy weight	1.69	63	81	18	22.0581	28.3604	6.3023	no preeclampsia
healthy weight	1.55	53	64	11	22.0604	26.6389	4.57856	no preeclampsia
healthy weight	1.55	53	68	15	22.0604	28.3039	6.2435	no preeclampsia
healthy weight	1.55	53	68	15	22.0604	28.3039	6.2435	no preeclampsia
healthy weight	1.62	58	70	12	22.1003	26.6728	4.57247	no preeclampsia
healthy weight	1.62	58	73	15	22.1003	27.8159	5.71559	no preeclampsia
healthy weight	1.62	58	73	15	22.1003	27.8159	5.71559	no preeclampsia
healthy weight	1.62	58	76	18	22.1003	28.959	6.85871	no preeclampsia
healthy weight	1.74	67	82	15	22.1297	27.0842	4.95442	no preeclampsia
healthy weight	1.66	61	73	12	22.1367	26.4915	4.35477	no preeclampsia
healthy weight	1.66	61	74	13	22.1367	26.8544	4.71767	no preeclampsia
healthy weight	1.66	61	75	14	22.1367	27.2173	5.08056	no preeclampsia
healthy weight	1.66	61	79	18	22.1367	28.6689	6.53215	no preeclampsia
healthy weight	1.66	61	81	20	22.1367	29.3947	7.25795	no preeclampsia
healthy weight	1.7	64	79	15	22.1453	27.3356	5.19031	no preeclampsia
healthy weight	1.7	64	89	25	22.1453	30.7958	8.65052	no preeclampsia
healthy weight	1.59	56	70	14	22.151	27.6888	5.53776	no preeclampsia
healthy weight	1.59	56	71	15	22.151	28.0843	5.93331	no preeclampsia
healthy weight	1.59	56	76	20	22.151	30.0621	7.91108	no preeclampsia
healthy weight	1.56	54	74	20	22.1893	30.4076	8.21828	no preeclampsia
healthy weight	1.56	54	74	20	22.1893	30.4076	8.21828	no preeclampsia
healthy weight	1.63	59	69	10	22.2063	25.9701	3.76378	no preeclampsia
healthy weight	1.63	59	70	11	22.2063	26.3465	4.14016	no preeclampsia
healthy weight	1.63	59	73	14	22.2063	27.4756	5.2693	severe preeclampsia
healthy weight	1.63	59	74	15	22.2063	27.852	5.64568	preeclampsia
healthy weight	1.63	59	74	15	22.2063	27.852	5.64568	no preeclampsia
healthy weight	1.63	59	79	20	22.2063	29.7339	7.52757	no preeclampsia
healthy weight	1.53	52	62	10	22.2137	26.4855	4.27186	no preeclampsia
healthy weight	1.53	52	67	15	22.2137	28.6215	6.40779	no preeclampsia
healthy weight	1.5	50	70	20	22.2222	31.1111	8.88889	no preeclampsia
healthy weight	1.71	65	75	10	22.2291	25.6489	3.41986	no preeclampsia
healthy weight	1.67	62	74	12	22.231	26.5338	4.30277	no preeclampsia
healthy weight	1.67	62	82	20	22.231	29.4023	7.17129	no preeclampsia
healthy weight	1.67	62	82	20	22.231	29.4023	7.17129	no preeclampsia
healthy weight	1.67	62	87	25	22.231	31.1951	8.96411	no preeclampsia
healthy weight	1.6	57	65	8	22.2656	25.3906	3.125	no preeclampsia
healthy weight	1.6	57	66	9	22.2656	25.7812	3.51562	no preeclampsia
healthy weight	1.6	57	67	10	22.2656	26.1719	3.90625	no preeclampsia
healthy weight	1.6	57	70	13	22.2656	27.3437	5.07812	no preeclampsia
healthy weight	1.6	57	70	13	22.2656	27.3437	5.07812	no preeclampsia
healthy weight	1.6	57	70	13	22.2656	27.3437	5.07812	no preeclampsia
healthy weight	1.6	57	72	15	22.2656	28.125	5.85937	no preeclampsia
healthy weight	1.6	57	72	15	22.2656	28.125	5.85937	no preeclampsia
healthy weight	1.6	57	74	17	22.2656	28.9062	6.64062	no preeclampsia
healthy weight	1.6	57	77	20	22.2656	30.0781	7.8125	no preeclampsia
healthy weight	1.6	57	82	25	22.2656	32.0312	9.76562	no preeclampsia
healthy weight	1.64	60	70	10	22.3081	26.0262	3.71802	no preeclampsia
healthy weight	1.64	60	71	11	22.3081	26.398	4.08983	no preeclampsia
healthy weight	1.64	60	72	12	22.3081	26.7698	4.46163	no preeclampsia
healthy weight	1.64	60	78	18	22.3081	29.0006	6.69244	preeclampsia
healthy weight	1.64	60	79	19	22.3081	29.3724	7.06425	preeclampsia
healthy weight	1.64	60	80	20	22.3081	29.7442	7.43605	no preeclampsia
healthy weight	1.64	60	80	20	22.3081	29.7442	7.43605	no preeclampsia
healthy weight	1.64	60	80	20	22.3081	29.7442	7.43605	no preeclampsia
healthy weight	1.64	60	80	20	22.3081	29.7442	7.43605	no preeclampsia
healthy weight	1.64	60	81	21	22.3081	30.116	7.80785	no preeclampsia
healthy weight	1.72	66	81	15	22.3094	27.3797	5.07031	no preeclampsia
healthy weight	1.57	55	75	20	22.3133	30.4272	8.11392	no preeclampsia
healthy weight	1.68	63	71	8	22.3214	25.1559	2.83447	no preeclampsia
healthy weight	1.68	63	74	11	22.3214	26.2188	3.89739	no preeclampsia
healthy weight	1.68	63	76	13	22.3214	26.9274	4.60601	no preeclampsia
healthy weight	1.68	63	78	15	22.3214	27.6361	5.31463	no preeclampsia
healthy weight	1.68	63	78	15	22.3214	27.6361	5.31463	no preeclampsia
healthy weight	1.68	63	85	22	22.3214	30.1162	7.79478	no preeclampsia
healthy weight	1.61	58	68	10	22.3757	26.2336	3.85788	no preeclampsia
healthy weight	1.61	58	74	16	22.3757	28.5483	6.1726	no preeclampsia
healthy weight	1.61	58	75	17	22.3757	28.9341	6.55839	no preeclampsia
healthy weight	1.73	67	80	13	22.3863	26.7299	4.34361	no preeclampsia
healthy weight	1.73	67	87	20	22.3863	29.0688	6.68248	no preeclampsia
healthy weight	1.65	61	72	11	22.4059	26.4463	4.0404	no preeclampsia
healthy weight	1.65	61	72	11	22.4059	26.4463	4.0404	no preeclampsia
healthy weight	1.65	61	72	11	22.4059	26.4463	4.0404	no preeclampsia
healthy weight	1.65	61	73	12	22.4059	26.8136	4.40771	no preeclampsia
healthy weight	1.65	61	76	15	22.4059	27.9155	5.50964	no preeclampsia
healthy weight	1.65	61	76	15	22.4059	27.9155	5.50964	no preeclampsia
healthy weight	1.65	61	76	15	22.4059	27.9155	5.50964	no preeclampsia
healthy weight	1.58	56	65	9	22.4323	26.0375	3.60519	no preeclampsia
healthy weight	1.58	56	66	10	22.4323	26.4381	4.00577	no preeclampsia
healthy weight	1.58	56	70	14	22.4323	28.0404	5.60808	no preeclampsia
healthy weight	1.58	56	71	15	22.4323	28.441	6.00865	no preeclampsia
healthy weight	1.58	56	71	15	22.4323	28.441	6.00865	no preeclampsia
healthy weight	1.58	56	74	18	22.4323	29.6427	7.21038	no preeclampsia
healthy weight	1.58	56	76	20	22.4323	30.4438	8.01154	no preeclampsia
healthy weight	1.55	54	60	6	22.4766	24.974	2.4974	no preeclampsia
healthy weight	1.55	54	66	12	22.4766	27.4714	4.9948	no preeclampsia
healthy weight	1.55	54	71	17	22.4766	29.5525	7.07596	no preeclampsia
healthy weight	1.55	54	74	20	22.4766	30.8012	8.32466	no preeclampsia
healthy weight	1.62	59	70	11	22.4813	26.6728	4.19143	no preeclampsia
healthy weight	1.62	59	71	12	22.4813	27.0538	4.57247	preeclampsia
healthy weight	1.62	59	71	12	22.4813	27.0538	4.57247	no preeclampsia
healthy weight	1.62	59	72	13	22.4813	27.4348	4.95351	no preeclampsia
healthy weight	1.62	59	74	15	22.4813	28.1969	5.71559	no preeclampsia
healthy weight	1.62	59	74	15	22.4813	28.1969	5.71559	no preeclampsia
healthy weight	1.62	59	74	15	22.4813	28.1969	5.71559	no preeclampsia
healthy weight	1.62	59	75	16	22.4813	28.578	6.09663	no preeclampsia
healthy weight	1.62	59	82	23	22.4813	31.2452	8.76391	preeclampsia
healthy weight	1.7	65	85	20	22.4913	29.4118	6.92042	no preeclampsia
healthy weight	1.7	65	85	20	22.4913	29.4118	6.92042	no preeclampsia
healthy weight	1.7	65	86	21	22.4913	29.7578	7.26644	no preeclampsia
healthy weight	1.7	65	88	23	22.4913	30.4498	7.95848	no preeclampsia
healthy weight	1.66	62	75	13	22.4996	27.2173	4.71767	no preeclampsia
healthy weight	1.52	52	62	10	22.5069	26.8352	4.32825	no preeclampsia
healthy weight	1.59	57	68	11	22.5466	26.8977	4.35109	no preeclampsia
healthy weight	1.59	57	70	13	22.5466	27.6888	5.1422	no preeclampsia
healthy weight	1.59	57	72	15	22.5466	28.4799	5.93331	no preeclampsia
healthy weight	1.59	57	74	17	22.5466	29.271	6.72442	no preeclampsia
healthy weight	1.59	57	75	18	22.5466	29.6665	7.11997	no preeclampsia
healthy weight	1.71	66	80	14	22.571	27.3588	4.7878	no preeclampsia
healthy weight	1.63	60	68	8	22.5827	25.5937	3.01103	no preeclampsia
healthy weight	1.63	60	70	10	22.5827	26.3465	3.76378	no preeclampsia
healthy weight	1.63	60	72	12	22.5827	27.0993	4.51654	no preeclampsia
healthy weight	1.63	60	73	13	22.5827	27.4756	4.89292	no preeclampsia
healthy weight	1.63	60	73	13	22.5827	27.4756	4.89292	no preeclampsia
healthy weight	1.63	60	75	15	22.5827	28.2284	5.64568	no preeclampsia
healthy weight	1.63	60	76	16	22.5827	28.6048	6.02206	no preeclampsia
healthy weight	1.63	60	77	17	22.5827	28.9811	6.39843	severe preeclampsia
healthy weight	1.63	60	77	17	22.5827	28.9811	6.39843	no preeclampsia
healthy weight	1.63	60	80	20	22.5827	30.1103	7.52757	no preeclampsia
healthy weight	1.63	60	80	20	22.5827	30.1103	7.52757	no preeclampsia
healthy weight	1.63	60	84	24	22.5827	31.6158	9.03308	no preeclampsia
healthy weight	1.67	63	77	14	22.5896	27.6095	5.0199	no preeclampsia
healthy weight	1.67	63	78	15	22.5896	27.968	5.37846	no preeclampsia
healthy weight	1.67	63	78	15	22.5896	27.968	5.37846	no preeclampsia
healthy weight	1.56	55	71	16	22.6003	29.1749	6.57462	no preeclampsia
healthy weight	1.56	55	75	20	22.6003	30.8185	8.21828	no preeclampsia
healthy weight	1.72	67	82	15	22.6474	27.7177	5.07031	no preeclampsia
healthy weight	1.6	58	68	10	22.6562	26.5625	3.90625	no preeclampsia
healthy weight	1.6	58	71	13	22.6562	27.7344	5.07812	no preeclampsia
healthy weight	1.6	58	72	14	22.6562	28.125	5.46875	no preeclampsia
healthy weight	1.6	58	72	14	22.6562	28.125	5.46875	no preeclampsia
healthy weight	1.6	58	73	15	22.6562	28.5156	5.85937	no preeclampsia
healthy weight	1.6	58	73	15	22.6562	28.5156	5.85937	no preeclampsia
healthy weight	1.6	58	73	15	22.6562	28.5156	5.85937	no preeclampsia
healthy weight	1.6	58	73	15	22.6562	28.5156	5.85937	no preeclampsia
healthy weight	1.6	58	74	16	22.6562	28.9062	6.25	no preeclampsia
healthy weight	1.6	58	76	18	22.6562	29.6875	7.03125	no preeclampsia
healthy weight	1.6	58	78	20	22.6562	30.4687	7.8125	no preeclampsia
healthy weight	1.6	58	78	20	22.6562	30.4687	7.8125	no preeclampsia
healthy weight	1.6	58	88	30	22.6562	34.375	11.7187	no preeclampsia
healthy weight	1.68	64	72	8	22.6757	25.5102	2.83447	no preeclampsia
healthy weight	1.68	64	77	13	22.6757	27.2817	4.60601	no preeclampsia
healthy weight	1.68	64	82	18	22.6757	29.0533	6.37755	no preeclampsia
healthy weight	1.68	64	84	20	22.6757	29.7619	7.08617	no preeclampsia
healthy weight	1.68	64	90	26	22.6757	31.8878	9.21202	no preeclampsia
healthy weight	1.64	61	72	11	22.68	26.7698	4.08983	no preeclampsia
healthy weight	1.64	61	76	15	22.68	28.257	5.57704	no preeclampsia
healthy weight	1.57	56	71	15	22.719	28.8044	6.08544	no preeclampsia
healthy weight	1.78	72	80	8	22.7244	25.2493	2.52493	no preeclampsia
healthy weight	1.69	65	85	20	22.7583	29.7609	7.00256	no preeclampsia
healthy weight	1.61	59	76	17	22.7615	29.3199	6.55839	no preeclampsia
healthy weight	1.61	59	81	22	22.7615	31.2488	8.48733	no preeclampsia
healthy weight	1.65	62	72	10	22.7732	26.4463	3.67309	no preeclampsia
healthy weight	1.65	62	75	13	22.7732	27.5482	4.77502	no preeclampsia
healthy weight	1.65	62	75	13	22.7732	27.5482	4.77502	no preeclampsia
healthy weight	1.65	62	75	13	22.7732	27.5482	4.77502	no preeclampsia
healthy weight	1.65	62	77	15	22.7732	28.2828	5.50964	no preeclampsia
healthy weight	1.65	62	78	16	22.7732	28.6501	5.87695	no preeclampsia
healthy weight	1.65	62	79	17	22.7732	29.0174	6.24426	no preeclampsia
healthy weight	1.65	62	80	18	22.7732	29.3848	6.61157	no preeclampsia
healthy weight	1.65	62	80	18	22.7732	29.3848	6.61157	no preeclampsia
healthy weight	1.65	62	81	19	22.7732	29.7521	6.97888	no preeclampsia
healthy weight	1.65	62	82	20	22.7732	30.1194	7.34619	no preeclampsia
healthy weight	1.65	62	83	21	22.7732	30.4867	7.7135	severe preeclampsia
healthy weight	1.65	62	83	21	22.7732	30.4867	7.7135	severe preeclampsia
healthy weight	1.65	62	86	24	22.7732	31.5886	8.81543	preeclampsia
healthy weight	1.65	62	86	24	22.7732	31.5886	8.81543	preeclampsia
healthy weight	1.65	62	87	25	22.7732	31.9559	9.18274	no preeclampsia
healthy weight	1.65	62	87	15	22.7732	31.9559	9.18274	no preeclampsia
healthy weight	1.58	57	65	8	22.8329	26.0375	3.20461	no preeclampsia
healthy weight	1.58	57	65	8	22.8329	26.0375	3.20461	no preeclampsia
healthy weight	1.58	57	67	10	22.8329	26.8386	4.00577	no preeclampsia
healthy weight	1.7	66	77	11	22.8374	26.6436	3.80623	no preeclampsia
healthy weight	1.75	70	85	15	22.8571	27.7551	4.89796	no preeclampsia
healthy weight	1.62	60	70	10	22.8624	26.6728	3.81039	no preeclampsia
healthy weight	1.62	60	71	11	22.8624	27.0538	4.19143	no preeclampsia
healthy weight	1.62	60	75	15	22.8624	28.578	5.71559	no preeclampsia
healthy weight	1.62	60	75	15	22.8624	28.578	5.71559	no preeclampsia
healthy weight	1.62	60	75	15	22.8624	28.578	5.71559	no preeclampsia
healthy weight	1.62	60	75	15	22.8624	28.578	5.71559	no preeclampsia
healthy weight	1.62	60	75	15	22.8624	28.578	5.71559	no preeclampsia
healthy weight	1.62	60	76	16	22.8624	28.959	6.09663	no preeclampsia
healthy weight	1.62	60	77	17	22.8624	29.34	6.47767	no preeclampsia
healthy weight	1.62	60	77	17	22.8624	29.34	6.47767	no preeclampsia
healthy weight	1.62	60	78	18	22.8624	29.7211	6.85871	no preeclampsia
healthy weight	1.62	60	79	19	22.8624	30.1021	7.23975	no preeclampsia
healthy weight	1.62	60	80	20	22.8624	30.4832	7.62079	no preeclampsia
healthy weight	1.62	60	90	30	22.8624	34.2936	11.4312	no preeclampsia
healthy weight	1.66	63	78	15	22.8625	28.306	5.44346	preeclampsia
healthy weight	1.66	63	85	22	22.8625	30.8463	7.98374	no preeclampsia
healthy weight	1.55	55	68	13	22.8928	28.3039	5.41103	no preeclampsia
healthy weight	1.55	55	70	15	22.8928	29.1363	6.2435	no preeclampsia
healthy weight	1.55	55	70	15	22.8928	29.1363	6.2435	no preeclampsia
healthy weight	1.55	55	75	20	22.8928	31.2175	8.32466	no preeclampsia
healthy weight	1.59	58	73	15	22.9421	28.8754	5.93331	no preeclampsia
healthy weight	1.67	64	73	9	22.9481	26.1752	3.22708	no preeclampsia
healthy weight	1.63	61	70	9	22.9591	26.3465	3.38741	no preeclampsia
healthy weight	1.63	61	71	10	22.9591	26.7229	3.76378	no preeclampsia
healthy weight	1.63	61	71	10	22.9591	26.7229	3.76378	no preeclampsia
healthy weight	1.63	61	71	10	22.9591	26.7229	3.76378	no preeclampsia
healthy weight	1.63	61	76	15	22.9591	28.6048	5.64568	no preeclampsia
healthy weight	1.63	61	81	20	22.9591	30.4867	7.52757	no preeclampsia
healthy weight	1.72	68	72	4	22.9854	24.3375	1.35208	preeclampsia
healthy weight	1.56	56	61	5	23.0112	25.0657	2.05457	no preeclampsia
healthy weight	1.56	56	71	15	23.0112	29.1749	6.16371	preeclampsia
healthy weight	1.56	56	71	15	23.0112	29.1749	6.16371	no preeclampsia
healthy weight	1.56	56	71	15	23.0112	29.1749	6.16371	preeclampsia
healthy weight	1.56	56	84	28	23.0112	34.5168	11.5056	no preeclampsia
healthy weight	1.68	65	75	10	23.03	26.5731	3.54308	no preeclampsia
healthy weight	1.68	65	76	11	23.03	26.9274	3.89739	no preeclampsia
healthy weight	1.68	65	79	14	23.03	27.9904	4.96032	no preeclampsia
healthy weight	1.68	65	80	15	23.03	28.3447	5.31463	no preeclampsia
healthy weight	1.68	65	80	15	23.03	28.3447	5.31463	no preeclampsia
healthy weight	1.68	65	80	15	23.03	28.3447	5.31463	no preeclampsia
healthy weight	1.68	65	81	16	23.03	28.699	5.66893	no preeclampsia
healthy weight	1.68	65	83	18	23.03	29.4076	6.37755	no preeclampsia
healthy weight	1.68	65	85	20	23.03	30.1162	7.08617	no preeclampsia
healthy weight	1.68	65	85	20	23.03	30.1162	7.08617	no preeclampsia
healthy weight	1.68	65	92	27	23.03	32.5964	9.56633	no preeclampsia
healthy weight	1.6	59	69	10	23.0469	26.9531	3.90625	no preeclampsia
healthy weight	1.6	59	69	10	23.0469	26.9531	3.90625	no preeclampsia
healthy weight	1.6	59	71	12	23.0469	27.7344	4.6875	preeclampsia
healthy weight	1.6	59	74	15	23.0469	28.9062	5.85937	severe preeclampsia
healthy weight	1.6	59	74	15	23.0469	28.9062	5.85937	no preeclampsia
healthy weight	1.6	59	75	16	23.0469	29.2969	6.25	no preeclampsia
healthy weight	1.6	59	75	16	23.0469	29.2969	6.25	no preeclampsia
healthy weight	1.6	59	76	17	23.0469	29.6875	6.64062	no preeclampsia
healthy weight	1.6	59	77	18	23.0469	30.0781	7.03125	no preeclampsia
healthy weight	1.6	59	79	20	23.0469	30.8594	7.8125	preeclampsia
healthy weight	1.6	59	79	20	23.0469	30.8594	7.8125	no preeclampsia
healthy weight	1.64	62	74	12	23.0518	27.5134	4.46163	no preeclampsia
healthy weight	1.64	62	77	15	23.0518	28.6288	5.57704	no preeclampsia
healthy weight	1.64	62	79	17	23.0518	29.3724	6.32064	no preeclampsia
healthy weight	1.73	69	84	15	23.0546	28.0664	5.01186	no preeclampsia
healthy weight	1.53	54	69	15	23.0681	29.4758	6.40779	no preeclampsia
healthy weight	1.69	66	77	11	23.1084	26.9598	3.85141	no preeclampsia
healthy weight	1.74	70	101	31	23.1206	33.3598	10.2391	no preeclampsia
healthy weight	1.57	57	63	6	23.1247	25.5588	2.43418	no preeclampsia
healthy weight	1.57	57	77	20	23.1247	31.2386	8.11392	no preeclampsia
healthy weight	1.65	63	68	5	23.1405	24.977	1.83655	no preeclampsia
healthy weight	1.65	63	76	13	23.1405	27.9155	4.77502	no preeclampsia
healthy weight	1.65	63	77	14	23.1405	28.2828	5.14233	no preeclampsia
healthy weight	1.65	63	78	15	23.1405	28.6501	5.50964	no preeclampsia
healthy weight	1.65	63	80	17	23.1405	29.3848	6.24426	no preeclampsia
healthy weight	1.65	63	83	20	23.1405	30.4867	7.34619	no preeclampsia
healthy weight	1.65	63	83	20	23.1405	30.4867	7.34619	no preeclampsia
healthy weight	1.65	63	85	22	23.1405	31.2213	8.08081	no preeclampsia
healthy weight	1.61	60	77	17	23.1473	29.7056	6.55839	no preeclampsia
healthy weight	1.61	60	78	18	23.1473	30.0914	6.94418	no preeclampsia
healthy weight	1.7	67	82	15	23.1834	28.3737	5.19031	no preeclampsia
healthy weight	1.7	67	90	23	23.1834	31.1419	7.95848	no preeclampsia
healthy weight	1.75	71	81	10	23.1837	26.449	3.26531	no preeclampsia
healthy weight	1.54	55	70	15	23.1911	29.5159	6.32484	no preeclampsia
healthy weight	1.54	55	70	15	23.1911	29.5159	6.32484	no preeclampsia
healthy weight	1.58	58	65	7	23.2335	26.0375	2.80404	no preeclampsia
healthy weight	1.58	58	67	9	23.2335	26.8386	3.60519	no preeclampsia
healthy weight	1.58	58	68	10	23.2335	27.2392	4.00577	no preeclampsia
healthy weight	1.58	58	68	10	23.2335	27.2392	4.00577	no preeclampsia
healthy weight	1.58	58	70	12	23.2335	28.0404	4.80692	no preeclampsia
healthy weight	1.58	58	70	12	23.2335	28.0404	4.80692	no preeclampsia
healthy weight	1.58	58	75	17	23.2335	30.0433	6.80981	no preeclampsia
healthy weight	1.58	58	78	20	23.2335	31.245	8.01154	no preeclampsia
healthy weight	1.58	58	80	22	23.2335	32.0461	8.81269	no preeclampsia
healthy weight	1.62	61	72	11	23.2434	27.4348	4.19143	no preeclampsia
healthy weight	1.62	61	74	13	23.2434	28.1969	4.95351	no preeclampsia
healthy weight	1.62	61	76	15	23.2434	28.959	5.71559	preeclampsia
healthy weight	1.62	61	78	17	23.2434	29.7211	6.47767	no preeclampsia
healthy weight	1.71	68	81	13	23.255	27.7008	4.44581	no preeclampsia
healthy weight	1.71	68	83	15	23.255	28.3848	5.12978	no preeclampsia
healthy weight	1.67	65	81	16	23.3067	29.0437	5.73703	preeclampsia
healthy weight	1.67	65	84	19	23.3067	30.1194	6.81272	no preeclampsia
healthy weight	1.67	65	85	20	23.3067	30.478	7.17129	no preeclampsia
healthy weight	1.55	56	71	15	23.3091	29.5525	6.2435	no preeclampsia
healthy weight	1.55	56	71	15	23.3091	29.5525	6.2435	preeclampsia
healthy weight	1.72	69	81	12	23.3234	27.3797	4.05625	no preeclampsia
healthy weight	1.63	62	72	10	23.3355	27.0993	3.76378	no preeclampsia
healthy weight	1.63	62	72	10	23.3355	27.0993	3.76378	no preeclampsia
healthy weight	1.63	62	74	12	23.3355	27.852	4.51654	no preeclampsia
healthy weight	1.63	62	76	14	23.3355	28.6048	5.2693	no preeclampsia
healthy weight	1.63	62	77	15	23.3355	28.9811	5.64568	no preeclampsia
healthy weight	1.63	62	78	16	23.3355	29.3575	6.02206	no preeclampsia
healthy weight	1.63	62	80	18	23.3355	30.1103	6.77481	no preeclampsia
healthy weight	1.63	62	82	20	23.3355	30.863	7.52757	no preeclampsia
healthy weight	1.59	59	70	11	23.3377	27.6888	4.35109	no preeclampsia
healthy weight	1.59	59	72	13	23.3377	28.4799	5.1422	no preeclampsia
healthy weight	1.59	59	84	25	23.3377	33.2265	9.88885	no preeclampsia
healthy weight	1.52	54	64	10	23.3726	27.7008	4.32825	no preeclampsia
healthy weight	1.68	66	85	19	23.3844	30.1162	6.73186	no preeclampsia
healthy weight	1.68	66	86	20	23.3844	30.4705	7.08617	no preeclampsia
healthy weight	1.68	66	86	20	23.3844	30.4705	7.08617	no preeclampsia
healthy weight	1.73	70	88	18	23.3887	29.4029	6.01423	no preeclampsia
healthy weight	1.56	57	68	11	23.4221	27.9421	4.52005	no preeclampsia
healthy weight	1.56	57	75	18	23.4221	30.8185	7.39645	no preeclampsia
healthy weight	1.56	57	75	18	23.4221	30.8185	7.39645	no preeclampsia
healthy weight	1.56	57	78	21	23.4221	32.0513	8.62919	no preeclampsia
healthy weight	1.64	63	73	10	23.4236	27.1416	3.71802	no preeclampsia
healthy weight	1.64	63	75	12	23.4236	27.8852	4.46163	no preeclampsia
healthy weight	1.64	63	79	16	23.4236	29.3724	5.94884	no preeclampsia
healthy weight	1.64	63	83	20	23.4236	30.8596	7.43605	no preeclampsia
healthy weight	1.6	60	68	8	23.4375	26.5625	3.125	no preeclampsia
healthy weight	1.6	60	69	9	23.4375	26.9531	3.51562	no preeclampsia
healthy weight	1.6	60	71	11	23.4375	27.7344	4.29687	no preeclampsia
healthy weight	1.6	60	73	13	23.4375	28.5156	5.07812	no preeclampsia
healthy weight	1.6	60	75	15	23.4375	29.2969	5.85937	no preeclampsia
healthy weight	1.6	60	75	15	23.4375	29.2969	5.85937	no preeclampsia
healthy weight	1.6	60	75	15	23.4375	29.2969	5.85937	preeclampsia
healthy weight	1.6	60	75	15	23.4375	29.2969	5.85937	preeclampsia
healthy weight	1.6	60	76	16	23.4375	29.6875	6.25	no preeclampsia
healthy weight	1.6	60	77	17	23.4375	30.0781	6.64062	no preeclampsia
healthy weight	1.6	60	77	17	23.4375	30.0781	6.64062	no preeclampsia
healthy weight	1.6	60	78	18	23.4375	30.4687	7.03125	no preeclampsia
healthy weight	1.6	60	78	18	23.4375	30.4687	7.03125	no preeclampsia
healthy weight	1.6	60	78	18	23.4375	30.4687	7.03125	no preeclampsia
healthy weight	1.6	60	78	18	23.4375	30.4687	7.03125	no preeclampsia
healthy weight	1.6	60	80	20	23.4375	31.25	7.8125	no preeclampsia
healthy weight	1.6	60	80	20	23.4375	31.25	7.8125	no preeclampsia
healthy weight	1.6	60	80	20	23.4375	31.25	7.8125	no preeclampsia
healthy weight	1.6	60	80	20	23.4375	31.25	7.8125	no preeclampsia
healthy weight	1.6	60	80	20	23.4375	31.25	7.8125	no preeclampsia
healthy weight	1.6	60	80	20	23.4375	31.25	7.8125	no preeclampsia
healthy weight	1.6	60	80	20	23.4375	31.25	7.8125	no preeclampsia
healthy weight	1.6	60	83	23	23.4375	32.4219	8.98437	no preeclampsia
healthy weight	1.6	60	95	35	23.4375	37.1094	13.6719	no preeclampsia
healthy weight	1.65	64	73	9	23.5078	26.8136	3.30579	no preeclampsia
healthy weight	1.65	64	73	9	23.5078	26.8136	3.30579	no preeclampsia
healthy weight	1.65	64	74	10	23.5078	27.1809	3.67309	no preeclampsia
healthy weight	1.65	64	74	10	23.5078	27.1809	3.67309	no preeclampsia
healthy weight	1.65	64	77	13	23.5078	28.2828	4.77502	no preeclampsia
healthy weight	1.65	64	79	15	23.5078	29.0174	5.50964	no preeclampsia
healthy weight	1.65	64	79	15	23.5078	29.0174	5.50964	preeclampsia
healthy weight	1.65	64	79	15	23.5078	29.0174	5.50964	no preeclampsia
healthy weight	1.65	64	80	16	23.5078	29.3848	5.87695	no preeclampsia
healthy weight	1.65	64	83	19	23.5078	30.4867	6.97888	no preeclampsia
healthy weight	1.65	64	84	20	23.5078	30.854	7.34619	no preeclampsia
healthy weight	1.7	68	79	11	23.5294	27.3356	3.80623	no preeclampsia
healthy weight	1.7	68	83	15	23.5294	28.7197	5.19031	no preeclampsia
healthy weight	1.7	68	83	15	23.5294	28.7197	5.19031	no preeclampsia
healthy weight	1.7	68	88	20	23.5294	30.4498	6.92042	no preeclampsia
healthy weight	1.7	68	88	20	23.5294	30.4498	6.92042	no preeclampsia
healthy weight	1.61	61	71	10	23.533	27.3909	3.85788	no preeclampsia
healthy weight	1.66	65	82	17	23.5883	29.7576	6.16926	no preeclampsia
healthy weight	1.62	62	75	13	23.6244	28.578	4.95351	no preeclampsia
healthy weight	1.62	62	77	15	23.6244	29.34	5.71559	no preeclampsia
healthy weight	1.62	62	77	15	23.6244	29.34	5.71559	no preeclampsia
healthy weight	1.62	62	82	20	23.6244	31.2452	7.62079	no preeclampsia
healthy weight	1.58	59	67	8	23.634	26.8386	3.20461	no preeclampsia
healthy weight	1.58	59	68	9	23.634	27.2392	3.60519	no preeclampsia
healthy weight	1.58	59	72	13	23.634	28.8415	5.2075	no preeclampsia
healthy weight	1.58	59	79	20	23.634	31.6456	8.01154	no preeclampsia
healthy weight	1.72	70	85	15	23.6614	28.7317	5.07031	no preeclampsia
healthy weight	1.72	70	95	25	23.6614	32.112	8.45051	no preeclampsia
healthy weight	1.67	66	80	14	23.6652	28.6851	5.0199	no preeclampsia
healthy weight	1.63	63	67	4	23.7118	25.2174	1.50551	no preeclampsia
healthy weight	1.63	63	73	10	23.7118	27.4756	3.76378	no preeclampsia
healthy weight	1.63	63	75	12	23.7118	28.2284	4.51654	no preeclampsia
healthy weight	1.63	63	79	16	23.7118	29.7339	6.02206	preeclampsia
healthy weight	1.63	63	80	17	23.7118	30.1103	6.39843	no preeclampsia
healthy weight	1.63	63	84	21	23.7118	31.6158	7.90395	no preeclampsia
healthy weight	1.55	57	67	10	23.7253	27.8876	4.16233	no preeclampsia
healthy weight	1.55	57	71	14	23.7253	29.5525	5.82726	no preeclampsia
healthy weight	1.55	57	72	15	23.7253	29.9688	6.2435	no preeclampsia
healthy weight	1.55	57	80	23	23.7253	33.2986	9.57336	no preeclampsia
healthy weight	1.59	60	80	20	23.7332	31.6443	7.91108	no preeclampsia
healthy weight	1.68	67	77	10	23.7387	27.2817	3.54308	no preeclampsia
healthy weight	1.68	67	77	10	23.7387	27.2817	3.54308	no preeclampsia
healthy weight	1.68	67	80	13	23.7387	28.3447	4.60601	no preeclampsia
healthy weight	1.68	67	82	15	23.7387	29.0533	5.31463	no preeclampsia
healthy weight	1.68	67	83	16	23.7387	29.4076	5.66893	no preeclampsia
healthy weight	1.68	67	90	23	23.7387	31.8878	8.14909	no preeclampsia
healthy weight	1.68	67	95	28	23.7387	33.6593	9.92063	no preeclampsia
healthy weight	1.48	52	73	21	23.74	33.3272	9.58729	no preeclampsia
healthy weight	1.602	61	69	8	23.7687	26.8859	3.1172	no preeclampsia
healthy weight	1.64	64	74	10	23.7954	27.5134	3.71802	no preeclampsia
healthy weight	1.64	64	77	13	23.7954	28.6288	4.83343	no preeclampsia
healthy weight	1.64	64	79	15	23.7954	29.3724	5.57704	no preeclampsia
healthy weight	1.64	64	84	20	23.7954	31.2314	7.43605	no preeclampsia
healthy weight	1.6	61	69	8	23.8281	26.9531	3.125	no preeclampsia
healthy weight	1.6	61	73	12	23.8281	28.5156	4.6875	no preeclampsia
healthy weight	1.6	61	74	13	23.8281	28.9062	5.07812	no preeclampsia
healthy weight	1.6	61	75	14	23.8281	29.2969	5.46875	no preeclampsia
healthy weight	1.6	61	75	14	23.8281	29.2969	5.46875	no preeclampsia
healthy weight	1.6	61	76	15	23.8281	29.6875	5.85937	no preeclampsia
healthy weight	1.6	61	76	15	23.8281	29.6875	5.85937	preeclampsia
healthy weight	1.6	61	76	15	23.8281	29.6875	5.85937	no preeclampsia
healthy weight	1.6	61	76	15	23.8281	29.6875	5.85937	no preeclampsia
healthy weight	1.6	61	76	15	23.8281	29.6875	5.85937	no preeclampsia
healthy weight	1.6	61	76	15	23.8281	29.6875	5.85937	no preeclampsia
healthy weight	1.6	61	78	17	23.8281	30.4687	6.64062	no preeclampsia
healthy weight	1.56	58	66	8	23.833	27.1203	3.28731	no preeclampsia
healthy weight	1.56	58	73	15	23.833	29.9967	6.16371	no preeclampsia
healthy weight	1.65	65	75	10	23.8751	27.5482	3.67309	no preeclampsia
healthy weight	1.65	65	80	15	23.8751	29.3848	5.50964	no preeclampsia
healthy weight	1.65	65	80	15	23.8751	29.3848	5.50964	no preeclampsia
healthy weight	1.65	65	80	15	23.8751	29.3848	5.50964	no preeclampsia
healthy weight	1.65	65	80	15	23.8751	29.3848	5.50964	no preeclampsia
healthy weight	1.65	65	82	17	23.8751	30.1194	6.24426	no preeclampsia
healthy weight	1.65	65	82	17	23.8751	30.1194	6.24426	no preeclampsia
healthy weight	1.65	65	88	23	23.8751	32.3232	8.44812	severe preeclampsia
healthy weight	1.7	69	83	14	23.8754	28.7197	4.84429	no preeclampsia
healthy weight	1.7	69	84	15	23.8754	29.0657	5.19031	no preeclampsia
healthy weight	1.7	69	87	18	23.8754	30.1038	6.22837	no preeclampsia
healthy weight	1.7	69	94	25	23.8754	32.526	8.65052	no preeclampsia
healthy weight	1.46	51	60	9	23.9257	28.1479	4.22218	no preeclampsia
healthy weight	1.72	71	82	11	23.9995	27.7177	3.71823	no preeclampsia
healthy weight	1.72	71	92	21	23.9995	31.0979	7.09843	no preeclampsia
healthy weight	1.62	63	71	8	24.0055	27.0538	3.04832	no preeclampsia
healthy weight	1.62	63	75	12	24.0055	28.578	4.57247	no preeclampsia
healthy weight	1.62	63	75	12	24.0055	28.578	4.57247	no preeclampsia
healthy weight	1.62	63	78	15	24.0055	29.7211	5.71559	no preeclampsia
healthy weight	1.62	63	78	15	24.0055	29.7211	5.71559	no preeclampsia
healthy weight	1.62	63	78	15	24.0055	29.7211	5.71559	no preeclampsia
healthy weight	1.62	63	78	15	24.0055	29.7211	5.71559	no preeclampsia
healthy weight	1.62	63	80	17	24.0055	30.4832	6.47767	no preeclampsia
healthy weight	1.62	63	83	20	24.0055	31.6263	7.62079	no preeclampsia
healthy weight	1.62	63	83	20	24.0055	31.6263	7.62079	no preeclampsia
healthy weight	1.67	67	87	20	24.0238	31.1951	7.17129	no preeclampsia
healthy weight	1.67	67	87	20	24.0238	31.1951	7.17129	no preeclampsia
healthy weight	1.58	60	65	5	24.0346	26.0375	2.00288	no preeclampsia
healthy weight	1.58	60	66	6	24.0346	26.4381	2.40346	no preeclampsia
healthy weight	1.58	60	69	9	24.0346	27.6398	3.60519	no preeclampsia
healthy weight	1.58	60	69	9	24.0346	27.6398	3.60519	no preeclampsia
healthy weight	1.58	60	70	10	24.0346	28.0404	4.00577	no preeclampsia
healthy weight	1.58	60	70	10	24.0346	28.0404	4.00577	no preeclampsia
healthy weight	1.58	60	73	13	24.0346	29.2421	5.2075	no preeclampsia
healthy weight	1.58	60	75	15	24.0346	30.0433	6.00865	no preeclampsia
healthy weight	1.58	60	76	16	24.0346	30.4438	6.40923	no preeclampsia
healthy weight	1.58	60	77	17	24.0346	30.8444	6.80981	no preeclampsia
healthy weight	1.58	60	78	18	24.0346	31.245	7.21038	no preeclampsia
healthy weight	1.58	60	80	20	24.0346	32.0461	8.01154	no preeclampsia
healthy weight	1.58	60	80	20	24.0346	32.0461	8.01154	no preeclampsia
healthy weight	1.58	60	85	25	24.0346	34.049	10.0144	no preeclampsia
healthy weight	1.58	60	90	30	24.0346	36.0519	12.0173	no preeclampsia
healthy weight	1.63	64	79	15	24.0882	29.7339	5.64568	no preeclampsia
healthy weight	1.63	64	84	20	24.0882	31.6158	7.52757	no preeclampsia
healthy weight	1.63	64	90	26	24.0882	33.8741	9.78584	no preeclampsia
healthy weight	1.68	68	78	10	24.093	27.6361	3.54308	no preeclampsia
healthy weight	1.68	68	78	10	24.093	27.6361	3.54308	no preeclampsia
healthy weight	1.68	68	83	15	24.093	29.4076	5.31463	no preeclampsia
healthy weight	1.59	61	74	13	24.1288	29.271	5.1422	no preeclampsia
healthy weight	1.55	58	70	12	24.1415	29.1363	4.9948	no preeclampsia
healthy weight	1.64	65	80	15	24.1672	29.7442	5.57704	no preeclampsia
healthy weight	1.64	65	90	25	24.1672	33.4622	9.29506	no preeclampsia
healthy weight	1.6	62	67	5	24.2187	26.1719	1.95312	no preeclampsia
healthy weight	1.6	62	70	8	24.2187	27.3437	3.125	no preeclampsia
healthy weight	1.6	62	72	10	24.2187	28.125	3.90625	preeclampsia
healthy weight	1.6	62	77	15	24.2187	30.0781	5.85937	no preeclampsia
healthy weight	1.6	62	77	15	24.2187	30.0781	5.85937	no preeclampsia
healthy weight	1.6	62	78	16	24.2187	30.4687	6.25	no preeclampsia
healthy weight	1.7	70	83	13	24.2215	28.7197	4.49827	no preeclampsia
healthy weight	1.7	70	83	13	24.2215	28.7197	4.49827	no preeclampsia
healthy weight	1.7	70	85	15	24.2215	29.4118	5.19031	no preeclampsia
healthy weight	1.7	70	87	17	24.2215	30.1038	5.88235	no preeclampsia
healthy weight	1.65	66	75	9	24.2424	27.5482	3.30579	no preeclampsia
healthy weight	1.65	66	76	10	24.2424	27.9155	3.67309	no preeclampsia
healthy weight	1.65	66	76	10	24.2424	27.9155	3.67309	no preeclampsia
healthy weight	1.65	66	81	15	24.2424	29.7521	5.50964	no preeclampsia
healthy weight	1.65	66	81	15	24.2424	29.7521	5.50964	no preeclampsia
healthy weight	1.65	66	86	20	24.2424	31.5886	7.34619	no preeclampsia
healthy weight	1.65	66	89	23	24.2424	32.6905	8.44812	no preeclampsia
healthy weight	1.56	59	77	18	24.2439	31.6404	7.39645	no preeclampsia
healthy weight	1.66	67	87	20	24.3141	31.5721	7.25795	no preeclampsia
healthy weight	1.57	60	76	16	24.3418	30.8329	6.49114	no preeclampsia
healthy weight	1.67	68	80	12	24.3824	28.6851	4.30277	no preeclampsia
healthy weight	1.67	68	88	20	24.3824	31.5537	7.17129	severe preeclampsia
healthy weight	1.67	68	88	20	24.3824	31.5537	7.17129	no preeclampsia
healthy weight	1.67	68	88	20	24.3824	31.5537	7.17129	no preeclampsia
healthy weight	1.62	64	79	15	24.3865	30.1021	5.71559	no preeclampsia
healthy weight	1.62	64	84	20	24.3865	32.0073	7.62079	no preeclampsia
healthy weight	1.58	61	71	10	24.4352	28.441	4.00577	no preeclampsia
healthy weight	1.58	61	71	10	24.4352	28.441	4.00577	preeclampsia
healthy weight	1.58	61	75	14	24.4352	30.0433	5.60808	no preeclampsia
healthy weight	1.58	61	76	15	24.4352	30.4438	6.00865	no preeclampsia
healthy weight	1.58	61	81	20	24.4352	32.4467	8.01154	no preeclampsia
healthy weight	1.58	61	87	26	24.4352	34.8502	10.415	preeclampsia
healthy weight	1.68	69	81	12	24.4473	28.699	4.2517	no preeclampsia
healthy weight	1.68	69	83	14	24.4473	29.4076	4.96032	no preeclampsia
healthy weight	1.68	69	84	15	24.4473	29.7619	5.31463	no preeclampsia
healthy weight	1.68	69	94	25	24.4473	33.305	8.85771	preeclampsia
healthy weight	1.54	58	65	7	24.4561	27.4077	2.95159	no preeclampsia
healthy weight	1.63	65	75	10	24.4646	28.2284	3.76378	no preeclampsia
healthy weight	1.63	65	76	11	24.4646	28.6048	4.14016	no preeclampsia
healthy weight	1.63	65	80	15	24.4646	30.1103	5.64568	severe preeclampsia
healthy weight	1.63	65	80	15	24.4646	30.1103	5.64568	no preeclampsia
healthy weight	1.63	65	80	15	24.4646	30.1103	5.64568	preeclampsia
healthy weight	1.63	65	81	16	24.4646	30.4867	6.02206	no preeclampsia
healthy weight	1.63	65	90	25	24.4646	33.8741	9.40946	no preeclampsia
healthy weight	1.69	70	90	20	24.5089	31.5115	7.00256	no preeclampsia
healthy weight	1.64	66	78	12	24.539	29.0006	4.46163	no preeclampsia
healthy weight	1.64	66	82	16	24.539	30.4878	5.94884	no preeclampsia
healthy weight	1.64	66	84	18	24.539	31.2314	6.69244	no preeclampsia
healthy weight	1.55	59	69	10	24.5578	28.7201	4.16233	no preeclampsia
healthy weight	1.55	59	69	10	24.5578	28.7201	4.16233	no preeclampsia
healthy weight	1.7	71	82	11	24.5675	28.3737	3.80623	no preeclampsia
healthy weight	1.7	71	82	11	24.5675	28.3737	3.80623	no preeclampsia
healthy weight	1.7	71	86	15	24.5675	29.7578	5.19031	no preeclampsia
healthy weight	1.7	71	86	15	24.5675	29.7578	5.19031	no preeclampsia
healthy weight	1.6	63	73	10	24.6094	28.5156	3.90625	no preeclampsia
healthy weight	1.6	63	73	10	24.6094	28.5156	3.90625	no preeclampsia
healthy weight	1.6	63	78	15	24.6094	30.4687	5.85937	no preeclampsia
healthy weight	1.6	63	78	15	24.6094	30.4687	5.85937	no preeclampsia
healthy weight	1.6	63	78	15	24.6094	30.4687	5.85937	no preeclampsia
healthy weight	1.6	63	79	16	24.6094	30.8594	6.25	no preeclampsia
healthy weight	1.6	63	82	19	24.6094	32.0312	7.42187	no preeclampsia
healthy weight	1.6	63	83	20	24.6094	32.4219	7.8125	no preeclampsia
healthy weight	1.6	63	83	20	24.6094	32.4219	7.8125	no preeclampsia
healthy weight	1.65	67	77	10	24.6097	28.2828	3.67309	no preeclampsia
healthy weight	1.65	67	82	15	24.6097	30.1194	5.50964	no preeclampsia
healthy weight	1.65	67	82	15	24.6097	30.1194	5.50964	no preeclampsia
healthy weight	1.65	67	83	16	24.6097	30.4867	5.87695	no preeclampsia
healthy weight	1.65	67	87	20	24.6097	31.9559	7.34619	no preeclampsia
healthy weight	1.65	67	87	20	24.6097	31.9559	7.34619	no preeclampsia
healthy weight	1.65	67	92	25	24.6097	33.7925	9.18274	no preeclampsia
healthy weight	1.56	60	65	5	24.6548	26.7094	2.05457	no preeclampsia
healthy weight	1.56	60	75	15	24.6548	30.8185	6.16371	no preeclampsia
healthy weight	1.66	68	78	10	24.677	28.306	3.62897	severe preeclampsia
healthy weight	1.66	68	83	15	24.677	30.1205	5.44346	no preeclampsia
healthy weight	1.66	68	88	20	24.677	31.935	7.25795	no preeclampsia
healthy weight	1.61	64	79	15	24.6904	30.4772	5.78681	preeclampsia
healthy weight	1.57	61	65	4	24.7475	26.3702	1.62278	no preeclampsia
healthy weight	1.62	65	74	9	24.7676	28.1969	3.42936	no preeclampsia
healthy weight	1.62	65	74	9	24.7676	28.1969	3.42936	no preeclampsia
healthy weight	1.62	65	75	10	24.7676	28.578	3.81039	no preeclampsia
healthy weight	1.62	65	75	10	24.7676	28.578	3.81039	no preeclampsia
healthy weight	1.62	65	75	10	24.7676	28.578	3.81039	no preeclampsia
healthy weight	1.62	65	75	10	24.7676	28.578	3.81039	no preeclampsia
healthy weight	1.62	65	76	11	24.7676	28.959	4.19143	no preeclampsia
healthy weight	1.62	65	77	12	24.7676	29.34	4.57247	no preeclampsia
healthy weight	1.62	65	78	13	24.7676	29.7211	4.95351	no preeclampsia
healthy weight	1.62	65	82	17	24.7676	31.2452	6.47767	no preeclampsia
healthy weight	1.53	58	78	20	24.7768	33.3205	8.54372	no preeclampsia
healthy weight	1.68	70	78	8	24.8016	27.6361	2.83447	no preeclampsia
healthy weight	1.68	70	80	10	24.8016	28.3447	3.54308	no preeclampsia
healthy weight	1.68	70	82	12	24.8016	29.0533	4.2517	no preeclampsia
healthy weight	1.75	76	88	12	24.8163	28.7347	3.91837	no preeclampsia
healthy weight	1.58	62	75	13	24.8358	30.0433	5.2075	no preeclampsia
healthy weight	1.58	62	87	25	24.8358	34.8502	10.0144	no preeclampsia
healthy weight	1.63	66	77	11	24.841	28.9811	4.14016	no preeclampsia
healthy weight	1.63	66	82	16	24.841	30.863	6.02206	no preeclampsia
healthy weight	1.63	66	83	17	24.841	31.2394	6.39843	no preeclampsia
healthy weight	1.63	66	86	20	24.841	32.3685	7.52757	no preeclampsia
healthy weight	1.64	67	82	15	24.9108	30.4878	5.57704	no preeclampsia
healthy weight	1.64	67	86	19	24.9108	31.975	7.06425	preeclampsia
healthy weight	1.64	67	87	20	24.9108	32.3468	7.43605	no preeclampsia
healthy weight	1.64	67	89	22	24.9108	33.0904	8.17965	no preeclampsia
healthy weight	1.7	72	87	15	24.9135	30.1038	5.19031	no preeclampsia
healthy weight	1.7	72	92	20	24.9135	31.8339	6.92042	no preeclampsia
healthy weight	1.55	60	70	10	24.974	29.1363	4.16233	no preeclampsia
healthy weight	1.55	60	75	15	24.974	31.2175	6.2435	no preeclampsia
healthy weight	1.55	60	93	33	24.974	38.7097	13.7357	no preeclampsia
healthy weight	1.65	68	80	12	24.977	29.3848	4.40771	preeclampsia
healthy weight	1.65	68	83	15	24.977	30.4867	5.50964	no preeclampsia
healthy weight	1.65	68	87	19	24.977	31.9559	6.97888	preeclampsia
overweight	1.6	64	72	8	25	28.125	3.125	no preeclampsia
overweight	1.6	64	74	10	25	28.9062	3.90625	no preeclampsia
overweight	1.6	64	76	12	25	29.6875	4.6875	no preeclampsia
overweight	1.6	64	76	12	25	29.6875	4.6875	no preeclampsia
overweight	1.6	64	79	15	25	30.8594	5.85937	no preeclampsia
overweight	1.6	64	79	15	25	30.8594	5.85937	no preeclampsia
overweight	1.6	64	80	16	25	31.25	6.25	no preeclampsia
overweight	1.6	64	80	16	25	31.25	6.25	no preeclampsia
overweight	1.6	64	80	16	25	31.25	6.25	severe preeclampsia
overweight	1.6	64	88	24	25	34.375	9.375	no preeclampsia
overweight	1.73	75	97	22	25.0593	32.41	7.35073	no preeclampsia
overweight	1.61	65	70	5	25.0762	27.0051	1.92894	no preeclampsia
overweight	1.67	70	80	10	25.0995	28.6851	3.58564	no preeclampsia
overweight	1.67	70	83	13	25.0995	29.7608	4.66134	no preeclampsia
overweight	1.67	70	85	15	25.0995	30.478	5.37846	no preeclampsia
overweight	1.67	70	90	20	25.0995	32.2708	7.17129	preeclampsia
overweight	1.67	70	97	27	25.0995	34.7807	9.68124	no preeclampsia
overweight	1.62	66	76	10	25.1486	28.959	3.81039	no preeclampsia
overweight	1.62	66	81	15	25.1486	30.8642	5.71559	no preeclampsia
overweight	1.57	62	77	15	25.1532	31.2386	6.08544	no preeclampsia
overweight	1.68	71	79	8	25.1559	27.9904	2.83447	no preeclampsia
overweight	1.68	71	81	10	25.1559	28.699	3.54308	no preeclampsia
overweight	1.68	71	84	13	25.1559	29.7619	4.60601	no preeclampsia
overweight	1.68	71	86	15	25.1559	30.4705	5.31463	no preeclampsia
overweight	1.68	71	86	15	25.1559	30.4705	5.31463	no preeclampsia
overweight	1.69	72	82	10	25.2092	28.7105	3.50128	no preeclampsia
overweight	1.69	72	90	18	25.2092	31.5115	6.3023	no preeclampsia
overweight	1.63	67	76	9	25.2174	28.6048	3.38741	no preeclampsia
overweight	1.63	67	77	10	25.2174	28.9811	3.76378	no preeclampsia
overweight	1.63	67	82	15	25.2174	30.863	5.64568	no preeclampsia
overweight	1.63	67	87	20	25.2174	32.7449	7.52757	no preeclampsia
overweight	1.58	63	72	9	25.2363	28.8415	3.60519	no preeclampsia
overweight	1.58	63	73	10	25.2363	29.2421	4.00577	no preeclampsia
overweight	1.58	63	77	14	25.2363	30.8444	5.60808	no preeclampsia
overweight	1.58	63	77	14	25.2363	30.8444	5.60808	no preeclampsia
overweight	1.58	63	77	14	25.2363	30.8444	5.60808	no preeclampsia
overweight	1.58	63	81	18	25.2363	32.4467	7.21038	no preeclampsia
overweight	1.64	68	80	12	25.2826	29.7442	4.46163	no preeclampsia
overweight	1.71	74	85	11	25.3069	29.0688	3.76184	no preeclampsia
overweight	1.59	64	78	14	25.3155	30.8532	5.53776	no preeclampsia
overweight	1.46	54	64	10	25.3331	30.0244	4.69131	no preeclampsia
overweight	1.5	57	69	12	25.3333	30.6667	5.33333	no preeclampsia
overweight	1.65	69	79	10	25.3444	29.0174	3.67309	no preeclampsia
overweight	1.65	69	82	13	25.3444	30.1194	4.77502	no preeclampsia
overweight	1.65	69	87	18	25.3444	31.9559	6.61157	no preeclampsia
overweight	1.65	69	88	19	25.3444	32.3232	6.97888	preeclampsia
overweight	1.55	61	71	10	25.3902	29.5525	4.16233	no preeclampsia
overweight	1.55	61	73	12	25.3902	30.385	4.9948	preeclampsia
overweight	1.6	65	68	3	25.3906	26.5625	1.17188	no preeclampsia
overweight	1.6	65	72	7	25.3906	28.125	2.73437	no preeclampsia
overweight	1.6	65	75	10	25.3906	29.2969	3.90625	no preeclampsia
overweight	1.6	65	75	10	25.3906	29.2969	3.90625	no preeclampsia
overweight	1.6	65	77	12	25.3906	30.0781	4.6875	no preeclampsia
overweight	1.6	65	78	13	25.3906	30.4687	5.07812	no preeclampsia
overweight	1.6	65	79	14	25.3906	30.8594	5.46875	preeclampsia
overweight	1.6	65	80	15	25.3906	31.25	5.85937	no preeclampsia
overweight	1.6	65	80	15	25.3906	31.25	5.85937	no preeclampsia
overweight	1.6	65	85	20	25.3906	33.2031	7.8125	no preeclampsia
overweight	1.66	70	84	14	25.4028	30.4834	5.08056	no preeclampsia
overweight	1.66	70	84	14	25.4028	30.4834	5.08056	no preeclampsia
overweight	1.66	70	90	20	25.4028	32.6608	7.25795	no preeclampsia
overweight	1.67	71	82	11	25.4581	29.4023	3.94421	no preeclampsia
overweight	1.61	66	74	8	25.462	28.5483	3.0863	no preeclampsia
overweight	1.61	66	76	10	25.462	29.3199	3.85788	no preeclampsia
overweight	1.61	66	82	16	25.462	31.6346	6.1726	no preeclampsia
overweight	1.56	62	82	20	25.4767	33.6949	8.21828	no preeclampsia
overweight	1.68	72	92	20	25.5102	32.5964	7.08617	no preeclampsia
overweight	1.62	67	80	13	25.5296	30.4832	4.95351	no preeclampsia
overweight	1.62	67	82	15	25.5296	31.2452	5.71559	no preeclampsia
overweight	1.62	67	95	28	25.5296	36.1988	10.6691	no preeclampsia
overweight	1.52	59	71	12	25.5367	30.7306	5.19391	no preeclampsia
overweight	1.52	59	74	15	25.5367	32.0291	6.49238	no preeclampsia
overweight	1.702	74	84	10	25.5454	28.9975	3.45208	no preeclampsia
overweight	1.57	63	78	15	25.5588	31.6443	6.08544	no preeclampsia
overweight	1.69	73	80	7	25.5593	28.0102	2.45089	no preeclampsia
overweight	1.63	68	71	3	25.5937	26.7229	1.12914	no preeclampsia
overweight	1.63	68	75	7	25.5937	28.2284	2.63465	no preeclampsia
overweight	1.63	68	76	8	25.5937	28.6048	3.01103	no preeclampsia
overweight	1.63	68	78	10	25.5937	29.3575	3.76378	no preeclampsia
overweight	1.63	68	85	17	25.5937	31.9922	6.39843	no preeclampsia
overweight	1.63	68	88	20	25.5937	33.1213	7.52757	no preeclampsia
overweight	1.63	68	88	20	25.5937	33.1213	7.52757	no preeclampsia
overweight	1.53	60	67	7	25.6312	28.6215	2.9903	no preeclampsia
overweight	1.53	60	75	15	25.6312	32.039	6.40779	no preeclampsia
overweight	1.58	64	79	15	25.6369	31.6456	6.00865	no preeclampsia
overweight	1.58	64	80	16	25.6369	32.0461	6.40923	no preeclampsia
overweight	1.58	64	83	19	25.6369	33.2479	7.61096	no preeclampsia
overweight	1.58	64	84	20	25.6369	33.6485	8.01154	no preeclampsia
overweight	1.58	64	86	22	25.6369	34.4496	8.81269	no preeclampsia
overweight	1.58	64	89	25	25.6369	35.6513	10.0144	no preeclampsia
overweight	1.59	65	77	12	25.711	30.4577	4.74665	no preeclampsia
overweight	1.59	65	80	15	25.711	31.6443	5.93331	no preeclampsia
overweight	1.59	65	90	25	25.711	35.5999	9.88885	no preeclampsia
overweight	1.65	70	80	10	25.7117	29.3848	3.67309	no preeclampsia
overweight	1.65	70	80	10	25.7117	29.3848	3.67309	no preeclampsia
overweight	1.65	70	84	14	25.7117	30.854	5.14233	no preeclampsia
overweight	1.65	70	85	15	25.7117	31.2213	5.50964	no preeclampsia
overweight	1.65	70	85	15	25.7117	31.2213	5.50964	no preeclampsia
overweight	1.65	70	88	18	25.7117	32.3232	6.61157	no preeclampsia
overweight	1.65	70	89	19	25.7117	32.6905	6.97888	no preeclampsia
overweight	1.65	70	90	20	25.7117	33.0579	7.34619	no preeclampsia
overweight	1.65	70	90	20	25.7117	33.0579	7.34619	no preeclampsia
overweight	1.73	77	99	22	25.7276	33.0783	7.35073	no preeclampsia
overweight	1.5	58	64	6	25.7778	28.4444	2.66667	no preeclampsia
overweight	1.5	58	68	10	25.7778	30.2222	4.44444	no preeclampsia
overweight	1.6	66	71	5	25.7812	27.7344	1.95312	no preeclampsia
overweight	1.6	66	76	10	25.7812	29.6875	3.90625	no preeclampsia
overweight	1.6	66	77	11	25.7812	30.0781	4.29687	no preeclampsia
overweight	1.6	66	80	14	25.7812	31.25	5.46875	severe preeclampsia
overweight	1.6	66	81	15	25.7812	31.6406	5.85937	preeclampsia
overweight	1.6	66	88	22	25.7812	34.375	8.59375	no preeclampsia
overweight	1.55	62	66	4	25.8065	27.4714	1.66493	no preeclampsia
overweight	1.55	62	67	5	25.8065	27.8876	2.08117	no preeclampsia
overweight	1.67	72	83	11	25.8166	29.7608	3.94421	no preeclampsia
overweight	1.67	72	90	18	25.8166	32.2708	6.45416	no preeclampsia
overweight	1.61	67	84	17	25.8478	32.4062	6.55839	preeclampsia
overweight	1.61	67	87	20	25.8478	33.5635	7.71575	no preeclampsia
overweight	1.68	73	82	9	25.8645	29.0533	3.18878	preeclampsia
overweight	1.68	73	83	10	25.8645	29.4076	3.54308	no preeclampsia
overweight	1.68	73	88	15	25.8645	31.1791	5.31463	no preeclampsia
overweight	1.68	73	88	15	25.8645	31.1791	5.31463	no preeclampsia
overweight	1.68	73	88	15	25.8645	31.1791	5.31463	no preeclampsia
overweight	1.56	63	73	10	25.8876	29.9967	4.10914	no preeclampsia
overweight	1.69	74	89	15	25.9095	31.1614	5.25192	no preeclampsia
overweight	1.62	68	73	5	25.9107	27.8159	1.9052	no preeclampsia
overweight	1.62	68	95	27	25.9107	36.1988	10.2881	no preeclampsia
overweight	1.7	75	96	21	25.9516	33.218	7.26644	no preeclampsia
overweight	1.7	75	105	30	25.9516	36.3322	10.3806	no preeclampsia
overweight	1.52	60	73	13	25.9695	31.5963	5.62673	no preeclampsia
overweight	1.63	69	78	9	25.9701	29.3575	3.38741	no preeclampsia
overweight	1.63	69	82	13	25.9701	30.863	4.89292	no preeclampsia
overweight	1.64	70	78	8	26.0262	29.0006	2.97442	no preeclampsia
overweight	1.72	77	86	9	26.0276	29.0698	3.04218	no preeclampsia
overweight	1.58	65	75	10	26.0375	30.0433	4.00577	no preeclampsia
overweight	1.58	65	90	25	26.0375	36.0519	10.0144	no preeclampsia
overweight	1.73	78	98	20	26.0617	32.7442	6.68248	no preeclampsia
overweight	1.65	71	81	10	26.079	29.7521	3.67309	no preeclampsia
overweight	1.65	71	89	18	26.079	32.6905	6.61157	no preeclampsia
overweight	1.59	66	76	10	26.1066	30.0621	3.95554	no preeclampsia
overweight	1.59	66	81	15	26.1066	32.0399	5.93331	preeclampsia
overweight	1.75	80	90	10	26.1224	29.3878	3.26531	severe preeclampsia
overweight	1.66	72	93	21	26.1286	33.7495	7.62084	preeclampsia
overweight	1.6	67	77	10	26.1719	30.0781	3.90625	preeclampsia
overweight	1.6	67	80	13	26.1719	31.25	5.07812	no preeclampsia
overweight	1.6	67	82	15	26.1719	32.0312	5.85937	no preeclampsia
overweight	1.6	67	87	20	26.1719	33.9844	7.8125	no preeclampsia
overweight	1.68	74	99	25	26.2188	35.0765	8.85771	no preeclampsia
overweight	1.5	59	73	14	26.2222	32.4444	6.22222	no preeclampsia
overweight	1.61	68	83	15	26.2336	32.0204	5.78681	no preeclampsia
overweight	1.69	75	91	16	26.2596	31.8616	5.60204	no preeclampsia
overweight	1.62	69	77	8	26.2917	29.34	3.04832	no preeclampsia
overweight	1.7	76	85	9	26.2976	29.4118	3.11419	no preeclampsia
overweight	1.7	76	86	10	26.2976	29.7578	3.46021	no preeclampsia
overweight	1.7	76	93	17	26.2976	32.1799	5.88235	preeclampsia
overweight	1.56	64	74	10	26.2985	30.4076	4.10914	no preeclampsia
overweight	1.63	70	78	8	26.3465	29.3575	3.01103	no preeclampsia
overweight	1.63	70	81	11	26.3465	30.4867	4.14016	no preeclampsia
overweight	1.63	70	85	15	26.3465	31.9922	5.64568	no preeclampsia
overweight	1.63	70	90	20	26.3465	33.8741	7.52757	no preeclampsia
overweight	1.57	65	75	10	26.3702	30.4272	4.05696	no preeclampsia
overweight	1.57	65	77	12	26.3702	31.2386	4.86835	no preeclampsia
overweight	1.57	65	78	13	26.3702	31.6443	5.27405	no preeclampsia
overweight	1.57	65	83	18	26.3702	33.6728	7.30253	no preeclampsia
overweight	1.64	71	84	13	26.398	31.2314	4.83343	no preeclampsia
overweight	1.58	66	81	15	26.4381	32.4467	6.00865	no preeclampsia
overweight	1.58	66	83	17	26.4381	33.2479	6.80981	no preeclampsia
overweight	1.65	72	80	8	26.4463	29.3848	2.93848	no preeclampsia
overweight	1.65	72	82	10	26.4463	30.1194	3.67309	no preeclampsia
overweight	1.65	72	87	15	26.4463	31.9559	5.50964	no preeclampsia
overweight	1.65	72	87	15	26.4463	31.9559	5.50964	no preeclampsia
overweight	1.65	72	87	15	26.4463	31.9559	5.50964	no preeclampsia
overweight	1.65	72	87	15	26.4463	31.9559	5.50964	no preeclampsia
overweight	1.48	58	72	14	26.4792	32.8707	6.39153	no preeclampsia
overweight	1.66	73	88	15	26.4915	31.935	5.44346	no preeclampsia
overweight	1.67	74	84	10	26.5338	30.1194	3.58564	preeclampsia
overweight	1.6	68	83	15	26.5625	32.4219	5.85937	no preeclampsia
overweight	1.6	68	83	15	26.5625	32.4219	5.85937	no preeclampsia
overweight	1.68	75	89	14	26.5731	31.5334	4.96032	no preeclampsia
overweight	1.68	75	90	15	26.5731	31.8878	5.31463	no preeclampsia
overweight	1.61	69	89	20	26.6193	34.3351	7.71575	no preeclampsia
overweight	1.55	64	80	16	26.6389	33.2986	6.65973	no preeclampsia
overweight	1.7	77	102	25	26.6436	35.2941	8.65052	no preeclampsia
overweight	1.5	60	70	10	26.6667	31.1111	4.44444	no preeclampsia
overweight	1.62	70	80	10	26.6728	30.4832	3.81039	no preeclampsia
overweight	1.62	70	84	14	26.6728	32.0073	5.33455	no preeclampsia
overweight	1.62	70	90	20	26.6728	34.2936	7.62079	no preeclampsia
overweight	1.63	71	82	11	26.7229	30.863	4.14016	no preeclampsia
overweight	1.63	71	91	20	26.7229	34.2504	7.52757	preeclampsia
overweight	1.65	73	86	13	26.8136	31.5886	4.77502	no preeclampsia
overweight	1.65	73	93	20	26.8136	34.1598	7.34619	no preeclampsia
overweight	1.58	67	87	20	26.8386	34.8502	8.01154	no preeclampsia
overweight	1.67	75	105	30	26.8923	37.6493	10.7569	preeclampsia
overweight	1.59	68	84	16	26.8977	33.2265	6.32886	no preeclampsia
overweight	1.53	63	75	12	26.9127	32.039	5.12623	no preeclampsia
overweight	1.68	76	96	20	26.9274	34.0136	7.08617	no preeclampsia
overweight	1.48	59	71	12	26.9357	32.4142	5.47845	no preeclampsia
overweight	1.6	69	79	10	26.9531	30.8594	3.90625	no preeclampsia
overweight	1.6	69	79	10	26.9531	30.8594	3.90625	no preeclampsia
overweight	1.6	69	79	10	26.9531	30.8594	3.90625	no preeclampsia
overweight	1.6	69	87	18	26.9531	33.9844	7.03125	no preeclampsia
overweight	1.6	69	89	20	26.9531	34.7656	7.8125	no preeclampsia
overweight	1.6	69	89	20	26.9531	34.7656	7.8125	no preeclampsia
overweight	1.6	69	90	21	26.9531	35.1562	8.20312	no preeclampsia
overweight	1.69	77	93	16	26.9598	32.5619	5.60204	no preeclampsia
overweight	1.7	78	82	4	26.9896	28.3737	1.38408	no preeclampsia
overweight	1.7	78	93	15	26.9896	32.1799	5.19031	no preeclampsia
overweight	1.61	70	80	10	27.0051	30.863	3.85788	no preeclampsia
overweight	1.61	70	80	10	27.0051	30.863	3.85788	no preeclampsia
overweight	1.72	80	88	8	27.0416	29.7458	2.70416	no preeclampsia
overweight	1.62	71	86	15	27.0538	32.7694	5.71559	no preeclampsia
overweight	1.62	71	94	23	27.0538	35.8177	8.76391	no preeclampsia
overweight	1.55	65	77	12	27.0552	32.0499	4.9948	preeclampsia
overweight	1.55	65	80	15	27.0552	33.2986	6.2435	no preeclampsia
overweight	1.55	65	85	20	27.0552	35.3798	8.32466	no preeclampsia
overweight	1.73	81	98	17	27.0641	32.7442	5.68011	no preeclampsia
overweight	1.63	72	92	20	27.0993	34.6268	7.52757	no preeclampsia
overweight	1.5	61	78	17	27.1111	34.6667	7.55556	no preeclampsia
overweight	1.56	66	76	10	27.1203	31.2295	4.10914	no preeclampsia
overweight	1.65	74	86	12	27.1809	31.5886	4.40771	no preeclampsia
overweight	1.65	74	87	13	27.1809	31.9559	4.77502	no preeclampsia
overweight	1.65	74	94	20	27.1809	34.5271	7.34619	no preeclampsia
overweight	1.58	68	75	7	27.2392	30.0433	2.80404	no preeclampsia
overweight	1.58	68	88	20	27.2392	35.2508	8.01154	no preeclampsia
overweight	1.58	68	89	21	27.2392	35.6513	8.41211	no preeclampsia
overweight	1.58	68	93	25	27.2392	37.2536	10.0144	no preeclampsia
overweight	1.69	78	90	12	27.31	31.5115	4.20153	no preeclampsia
overweight	1.69	78	93	15	27.31	32.5619	5.25192	no preeclampsia
overweight	1.7	79	100	21	27.3356	34.6021	7.26644	no preeclampsia
overweight	1.6	70	78	8	27.3437	30.4687	3.125	preeclampsia
overweight	1.6	70	80	10	27.3437	31.25	3.90625	no preeclampsia
overweight	1.6	70	85	15	27.3437	33.2031	5.85937	no preeclampsia
overweight	1.6	70	85	15	27.3437	33.2031	5.85937	no preeclampsia
overweight	1.6	70	87	17	27.3437	33.9844	6.64062	no preeclampsia
overweight	1.6	70	90	20	27.3437	35.1562	7.8125	no preeclampsia
overweight	1.6	70	90	20	27.3437	35.1562	7.8125	no preeclampsia
overweight	1.72	81	96	15	27.3797	32.45	5.07031	preeclampsia
overweight	1.72	81	98	17	27.3797	33.126	5.74635	no preeclampsia
overweight	1.72	81	102	21	27.3797	34.4781	7.09843	no preeclampsia
overweight	1.76	85	98	13	27.4406	31.6374	4.1968	severe preeclampsia
overweight	1.55	66	84	18	27.4714	34.9636	7.4922	preeclampsia
overweight	1.63	73	88	15	27.4756	33.1213	5.64568	no preeclampsia
overweight	1.63	73	93	20	27.4756	35.0032	7.52757	no preeclampsia
overweight	1.63	73	93	20	27.4756	35.0032	7.52757	no preeclampsia
overweight	1.64	74	84	10	27.5134	31.2314	3.71802	no preeclampsia
overweight	1.65	75	85	10	27.5482	31.2213	3.67309	no preeclampsia
overweight	1.65	75	90	15	27.5482	33.0579	5.50964	no preeclampsia
overweight	1.65	75	99	24	27.5482	36.3636	8.81543	no preeclampsia
overweight	1.68	78	89	11	27.6361	31.5334	3.89739	no preeclampsia
overweight	1.58	69	79	10	27.6398	31.6456	4.00577	no preeclampsia
overweight	1.58	69	83	14	27.6398	33.2479	5.60808	severe preeclampsia
overweight	1.58	69	84	15	27.6398	33.6485	6.00865	no preeclampsia
overweight	1.58	69	85	16	27.6398	34.049	6.40923	no preeclampsia
overweight	1.7	80	96	16	27.6817	33.218	5.53633	no preeclampsia
overweight	1.7	80	96	16	27.6817	33.218	5.53633	no preeclampsia
overweight	1.72	82	102	20	27.7177	34.4781	6.76041	no preeclampsia
overweight	1.73	83	98	15	27.7323	32.7442	5.01186	no preeclampsia
overweight	1.73	83	108	25	27.7323	36.0854	8.3531	no preeclampsia
overweight	1.6	71	79	8	27.7344	30.8594	3.125	no preeclampsia
overweight	1.6	71	81	10	27.7344	31.6406	3.90625	no preeclampsia
overweight	1.6	71	84	13	27.7344	32.8125	5.07812	no preeclampsia
overweight	1.6	71	86	15	27.7344	33.5937	5.85938	no preeclampsia
overweight	1.6	71	86	15	27.7344	33.5937	5.85938	no preeclampsia
overweight	1.6	71	91	20	27.7344	35.5469	7.8125	no preeclampsia
overweight	1.74	84	97	13	27.7447	32.0386	4.29383	no preeclampsia
overweight	1.64	75	80	5	27.8852	29.7442	1.85901	no preeclampsia
overweight	1.64	75	85	10	27.8852	31.6032	3.71802	no preeclampsia
overweight	1.64	75	85	10	27.8852	31.6032	3.71802	preeclampsia
overweight	1.65	76	89	13	27.9155	32.6905	4.77502	no preeclampsia
overweight	1.56	68	75	7	27.9421	30.8185	2.8764	no preeclampsia
overweight	1.67	78	93	15	27.968	33.3465	5.37846	no preeclampsia
overweight	1.58	70	75	5	28.0404	30.0433	2.00288	no preeclampsia
overweight	1.58	70	90	20	28.0404	36.0519	8.01154	preeclampsia
overweight	1.58	70	90	20	28.0404	36.0519	8.01154	preeclampsia
overweight	1.58	70	91	21	28.0404	36.4525	8.41211	no preeclampsia
overweight	1.72	83	98	15	28.0557	33.126	5.07031	no preeclampsia
overweight	1.6	72	77	5	28.125	30.0781	1.95312	no preeclampsia
overweight	1.6	72	82	10	28.125	32.0312	3.90625	no preeclampsia
overweight	1.6	72	82	10	28.125	32.0312	3.90625	preeclampsia
overweight	1.6	72	83	11	28.125	32.4219	4.29688	no preeclampsia
overweight	1.6	72	92	20	28.125	35.9375	7.8125	no preeclampsia
overweight	1.62	74	95	21	28.1969	36.1988	8.00183	no preeclampsia
overweight	1.63	75	83	8	28.2284	31.2394	3.01103	preeclampsia
[truncated: 154 more rows]
